# Supplementary material for: Automatic annotation of the bHLH gene family in plants
Source: BMC Genomics. 2023 Dec 15;24:780. doi: 10.1186/s12864-023-09877-2 (PMC10722790; doi:10.1186/s12864-023-09877-2)
Supplement: Supplementary file 4 — Additional file 4: List of the 4,545 bHLHs included in the bait collection. The following information were collected for each bHLH: species, reference, accession identifier, and the polypeptide sequence collection of origin [file 12864_2023_9877_MOESM4_ESM.txt]

Name	Species	Reference	Accession	Source|Version|Database|Link
AqbHLH001	Aquilegia coeruela	https://doi.org/10.1101/2022.04.20.488976	Aqcoe1G024700.1.p	Acoerulea_322_v3.1.protein.fa|v3.1|Phytozome|https://phytozome-next.jgi.doe.gov/
AqbHLH002	Aquilegia coeruela	https://doi.org/10.1101/2022.04.20.488976	Aqcoe1G030200.1.p	Acoerulea_322_v3.1.protein.fa|v3.1|Phytozome|https://phytozome-next.jgi.doe.gov/
AqbHLH003	Aquilegia coeruela	https://doi.org/10.1101/2022.04.20.488976	Aqcoe1G079000.1.p	Acoerulea_322_v3.1.protein.fa|v3.1|Phytozome|https://phytozome-next.jgi.doe.gov/
AqbHLH004	Aquilegia coeruela	https://doi.org/10.1101/2022.04.20.488976	Aqcoe1G099600.1.p	Acoerulea_322_v3.1.protein.fa|v3.1|Phytozome|https://phytozome-next.jgi.doe.gov/
AqbHLH005	Aquilegia coeruela	https://doi.org/10.1101/2022.04.20.488976	Aqcoe1G176800.1.p	Acoerulea_322_v3.1.protein.fa|v3.1|Phytozome|https://phytozome-next.jgi.doe.gov/
AqbHLH006	Aquilegia coeruela	https://doi.org/10.1101/2022.04.20.488976	Aqcoe1G198800.1.p	Acoerulea_322_v3.1.protein.fa|v3.1|Phytozome|https://phytozome-next.jgi.doe.gov/
AqbHLH007	Aquilegia coeruela	https://doi.org/10.1101/2022.04.20.488976	Aqcoe1G220000.1.p	Acoerulea_322_v3.1.protein.fa|v3.1|Phytozome|https://phytozome-next.jgi.doe.gov/
AqbHLH008	Aquilegia coeruela	https://doi.org/10.1101/2022.04.20.488976	Aqcoe1G287600.1.p	Acoerulea_322_v3.1.protein.fa|v3.1|Phytozome|https://phytozome-next.jgi.doe.gov/
AqbHLH009	Aquilegia coeruela	https://doi.org/10.1101/2022.04.20.488976	Aqcoe1G367400.1.p	Acoerulea_322_v3.1.protein.fa|v3.1|Phytozome|https://phytozome-next.jgi.doe.gov/
AqbHLH010	Aquilegia coeruela	https://doi.org/10.1101/2022.04.20.488976	Aqcoe1G368600.1.p	Acoerulea_322_v3.1.protein.fa|v3.1|Phytozome|https://phytozome-next.jgi.doe.gov/
AqbHLH011	Aquilegia coeruela	https://doi.org/10.1101/2022.04.20.488976	Aqcoe1G372700.1.p	Acoerulea_322_v3.1.protein.fa|v3.1|Phytozome|https://phytozome-next.jgi.doe.gov/
AqbHLH012	Aquilegia coeruela	https://doi.org/10.1101/2022.04.20.488976	Aqcoe1G372800.1.p	Acoerulea_322_v3.1.protein.fa|v3.1|Phytozome|https://phytozome-next.jgi.doe.gov/
AqbHLH013	Aquilegia coeruela	https://doi.org/10.1101/2022.04.20.488976	Aqcoe1G396700.1.p	Acoerulea_322_v3.1.protein.fa|v3.1|Phytozome|https://phytozome-next.jgi.doe.gov/
AqbHLH014	Aquilegia coeruela	https://doi.org/10.1101/2022.04.20.488976	Aqcoe1G410100.1.p	Acoerulea_322_v3.1.protein.fa|v3.1|Phytozome|https://phytozome-next.jgi.doe.gov/
AqbHLH015	Aquilegia coeruela	https://doi.org/10.1101/2022.04.20.488976	Aqcoe1G411400.1.p	Acoerulea_322_v3.1.protein.fa|v3.1|Phytozome|https://phytozome-next.jgi.doe.gov/
AqbHLH016	Aquilegia coeruela	https://doi.org/10.1101/2022.04.20.488976	Aqcoe1G436500.1.p	Acoerulea_322_v3.1.protein.fa|v3.1|Phytozome|https://phytozome-next.jgi.doe.gov/
AqbHLH017	Aquilegia coeruela	https://doi.org/10.1101/2022.04.20.488976	Aqcoe2G040100.1.p	Acoerulea_322_v3.1.protein.fa|v3.1|Phytozome|https://phytozome-next.jgi.doe.gov/
AqbHLH018	Aquilegia coeruela	https://doi.org/10.1101/2022.04.20.488976	Aqcoe2G040200.1.p	Acoerulea_322_v3.1.protein.fa|v3.1|Phytozome|https://phytozome-next.jgi.doe.gov/
AqbHLH019	Aquilegia coeruela	https://doi.org/10.1101/2022.04.20.488976	Aqcoe2G048900.1.p	Acoerulea_322_v3.1.protein.fa|v3.1|Phytozome|https://phytozome-next.jgi.doe.gov/
AqbHLH020	Aquilegia coeruela	https://doi.org/10.1101/2022.04.20.488976	Aqcoe2G157700.1.p	Acoerulea_322_v3.1.protein.fa|v3.1|Phytozome|https://phytozome-next.jgi.doe.gov/
AqbHLH021	Aquilegia coeruela	https://doi.org/10.1101/2022.04.20.488976	Aqcoe2G178300.1.p	Acoerulea_322_v3.1.protein.fa|v3.1|Phytozome|https://phytozome-next.jgi.doe.gov/
AqbHLH022	Aquilegia coeruela	https://doi.org/10.1101/2022.04.20.488976	Aqcoe2G212000.1.p	Acoerulea_322_v3.1.protein.fa|v3.1|Phytozome|https://phytozome-next.jgi.doe.gov/
AqbHLH023	Aquilegia coeruela	https://doi.org/10.1101/2022.04.20.488976	Aqcoe2G241000.1.p	Acoerulea_322_v3.1.protein.fa|v3.1|Phytozome|https://phytozome-next.jgi.doe.gov/
AqbHLH024	Aquilegia coeruela	https://doi.org/10.1101/2022.04.20.488976	Aqcoe2G290700.1.p	Acoerulea_322_v3.1.protein.fa|v3.1|Phytozome|https://phytozome-next.jgi.doe.gov/
AqbHLH025	Aquilegia coeruela	https://doi.org/10.1101/2022.04.20.488976	Aqcoe2G311100.1.p	Acoerulea_322_v3.1.protein.fa|v3.1|Phytozome|https://phytozome-next.jgi.doe.gov/
AqbHLH026	Aquilegia coeruela	https://doi.org/10.1101/2022.04.20.488976	Aqcoe2G332300.1.p	Acoerulea_322_v3.1.protein.fa|v3.1|Phytozome|https://phytozome-next.jgi.doe.gov/
AqbHLH027	Aquilegia coeruela	https://doi.org/10.1101/2022.04.20.488976	Aqcoe2G332800.1.p	Acoerulea_322_v3.1.protein.fa|v3.1|Phytozome|https://phytozome-next.jgi.doe.gov/
AqbHLH028	Aquilegia coeruela	https://doi.org/10.1101/2022.04.20.488976	Aqcoe2G335600.1.p	Acoerulea_322_v3.1.protein.fa|v3.1|Phytozome|https://phytozome-next.jgi.doe.gov/
AqbHLH029	Aquilegia coeruela	https://doi.org/10.1101/2022.04.20.488976	Aqcoe2G371400.1.p	Acoerulea_322_v3.1.protein.fa|v3.1|Phytozome|https://phytozome-next.jgi.doe.gov/
AqbHLH030	Aquilegia coeruela	https://doi.org/10.1101/2022.04.20.488976	Aqcoe2G393900.1.p	Acoerulea_322_v3.1.protein.fa|v3.1|Phytozome|https://phytozome-next.jgi.doe.gov/
AqbHLH031	Aquilegia coeruela	https://doi.org/10.1101/2022.04.20.488976	Aqcoe2G399200.1.p	Acoerulea_322_v3.1.protein.fa|v3.1|Phytozome|https://phytozome-next.jgi.doe.gov/
AqbHLH032	Aquilegia coeruela	https://doi.org/10.1101/2022.04.20.488976	Aqcoe2G415100.1.p	Acoerulea_322_v3.1.protein.fa|v3.1|Phytozome|https://phytozome-next.jgi.doe.gov/
AqbHLH033	Aquilegia coeruela	https://doi.org/10.1101/2022.04.20.488976	Aqcoe2G425400.1.p	Acoerulea_322_v3.1.protein.fa|v3.1|Phytozome|https://phytozome-next.jgi.doe.gov/
AqbHLH034	Aquilegia coeruela	https://doi.org/10.1101/2022.04.20.488976	Aqcoe2G425900.1.p	Acoerulea_322_v3.1.protein.fa|v3.1|Phytozome|https://phytozome-next.jgi.doe.gov/
AqbHLH035	Aquilegia coeruela	https://doi.org/10.1101/2022.04.20.488976	Aqcoe2G435000.1.p	Acoerulea_322_v3.1.protein.fa|v3.1|Phytozome|https://phytozome-next.jgi.doe.gov/
AqbHLH036	Aquilegia coeruela	https://doi.org/10.1101/2022.04.20.488976	Aqcoe3G016900.1.p	Acoerulea_322_v3.1.protein.fa|v3.1|Phytozome|https://phytozome-next.jgi.doe.gov/
AqbHLH037	Aquilegia coeruela	https://doi.org/10.1101/2022.04.20.488976	Aqcoe3G034800.1.p	Acoerulea_322_v3.1.protein.fa|v3.1|Phytozome|https://phytozome-next.jgi.doe.gov/
AqbHLH038	Aquilegia coeruela	https://doi.org/10.1101/2022.04.20.488976	Aqcoe3G068100.1.p	Acoerulea_322_v3.1.protein.fa|v3.1|Phytozome|https://phytozome-next.jgi.doe.gov/
AqbHLH039	Aquilegia coeruela	https://doi.org/10.1101/2022.04.20.488976	Aqcoe3G070300.1.p	Acoerulea_322_v3.1.protein.fa|v3.1|Phytozome|https://phytozome-next.jgi.doe.gov/
AqbHLH040	Aquilegia coeruela	https://doi.org/10.1101/2022.04.20.488976	Aqcoe3G084500.1.p	Acoerulea_322_v3.1.protein.fa|v3.1|Phytozome|https://phytozome-next.jgi.doe.gov/
AqbHLH041	Aquilegia coeruela	https://doi.org/10.1101/2022.04.20.488976	Aqcoe3G085300.1.p	Acoerulea_322_v3.1.protein.fa|v3.1|Phytozome|https://phytozome-next.jgi.doe.gov/
AqbHLH042	Aquilegia coeruela	https://doi.org/10.1101/2022.04.20.488976	Aqcoe3G118500.1.p	Acoerulea_322_v3.1.protein.fa|v3.1|Phytozome|https://phytozome-next.jgi.doe.gov/
AqbHLH043	Aquilegia coeruela	https://doi.org/10.1101/2022.04.20.488976	Aqcoe3G122900.1.p	Acoerulea_322_v3.1.protein.fa|v3.1|Phytozome|https://phytozome-next.jgi.doe.gov/
AqbHLH044	Aquilegia coeruela	https://doi.org/10.1101/2022.04.20.488976	Aqcoe3G183200.1.p	Acoerulea_322_v3.1.protein.fa|v3.1|Phytozome|https://phytozome-next.jgi.doe.gov/
AqbHLH045	Aquilegia coeruela	https://doi.org/10.1101/2022.04.20.488976	Aqcoe3G212300.1.p	Acoerulea_322_v3.1.protein.fa|v3.1|Phytozome|https://phytozome-next.jgi.doe.gov/
AqbHLH046	Aquilegia coeruela	https://doi.org/10.1101/2022.04.20.488976	Aqcoe3G217600.1.p	Acoerulea_322_v3.1.protein.fa|v3.1|Phytozome|https://phytozome-next.jgi.doe.gov/
AqbHLH047	Aquilegia coeruela	https://doi.org/10.1101/2022.04.20.488976	Aqcoe3G223800.1.p	Acoerulea_322_v3.1.protein.fa|v3.1|Phytozome|https://phytozome-next.jgi.doe.gov/
AqbHLH048	Aquilegia coeruela	https://doi.org/10.1101/2022.04.20.488976	Aqcoe3G233700.1.p	Acoerulea_322_v3.1.protein.fa|v3.1|Phytozome|https://phytozome-next.jgi.doe.gov/
AqbHLH049	Aquilegia coeruela	https://doi.org/10.1101/2022.04.20.488976	Aqcoe3G283800.1.p	Acoerulea_322_v3.1.protein.fa|v3.1|Phytozome|https://phytozome-next.jgi.doe.gov/
AqbHLH050	Aquilegia coeruela	https://doi.org/10.1101/2022.04.20.488976	Aqcoe3G283900.1.p	Acoerulea_322_v3.1.protein.fa|v3.1|Phytozome|https://phytozome-next.jgi.doe.gov/
AqbHLH051	Aquilegia coeruela	https://doi.org/10.1101/2022.04.20.488976	Aqcoe3G315800.1.p	Acoerulea_322_v3.1.protein.fa|v3.1|Phytozome|https://phytozome-next.jgi.doe.gov/
AqbHLH052	Aquilegia coeruela	https://doi.org/10.1101/2022.04.20.488976	Aqcoe3G333000.1.p	Acoerulea_322_v3.1.protein.fa|v3.1|Phytozome|https://phytozome-next.jgi.doe.gov/
AqbHLH053	Aquilegia coeruela	https://doi.org/10.1101/2022.04.20.488976	Aqcoe3G334900.1.p	Acoerulea_322_v3.1.protein.fa|v3.1|Phytozome|https://phytozome-next.jgi.doe.gov/
AqbHLH054	Aquilegia coeruela	https://doi.org/10.1101/2022.04.20.488976	Aqcoe3G378400.1.p	Acoerulea_322_v3.1.protein.fa|v3.1|Phytozome|https://phytozome-next.jgi.doe.gov/
AqbHLH055	Aquilegia coeruela	https://doi.org/10.1101/2022.04.20.488976	Aqcoe3G382100.1.p	Acoerulea_322_v3.1.protein.fa|v3.1|Phytozome|https://phytozome-next.jgi.doe.gov/
AqbHLH056	Aquilegia coeruela	https://doi.org/10.1101/2022.04.20.488976	Aqcoe3G395700.1.p	Acoerulea_322_v3.1.protein.fa|v3.1|Phytozome|https://phytozome-next.jgi.doe.gov/
AqbHLH057	Aquilegia coeruela	https://doi.org/10.1101/2022.04.20.488976	Aqcoe3G427100.1.p	Acoerulea_322_v3.1.protein.fa|v3.1|Phytozome|https://phytozome-next.jgi.doe.gov/
AqbHLH058	Aquilegia coeruela	https://doi.org/10.1101/2022.04.20.488976	Aqcoe4G062200.1.p	Acoerulea_322_v3.1.protein.fa|v3.1|Phytozome|https://phytozome-next.jgi.doe.gov/
AqbHLH059	Aquilegia coeruela	https://doi.org/10.1101/2022.04.20.488976	Aqcoe4G246200.1.p	Acoerulea_322_v3.1.protein.fa|v3.1|Phytozome|https://phytozome-next.jgi.doe.gov/
AqbHLH060	Aquilegia coeruela	https://doi.org/10.1101/2022.04.20.488976	Aqcoe4G268900.1.p	Acoerulea_322_v3.1.protein.fa|v3.1|Phytozome|https://phytozome-next.jgi.doe.gov/
AqbHLH061	Aquilegia coeruela	https://doi.org/10.1101/2022.04.20.488976	Aqcoe4G283600.1.p	Acoerulea_322_v3.1.protein.fa|v3.1|Phytozome|https://phytozome-next.jgi.doe.gov/
AqbHLH062	Aquilegia coeruela	https://doi.org/10.1101/2022.04.20.488976	Aqcoe5G028500.1.p	Acoerulea_322_v3.1.protein.fa|v3.1|Phytozome|https://phytozome-next.jgi.doe.gov/
AqbHLH063	Aquilegia coeruela	https://doi.org/10.1101/2022.04.20.488976	Aqcoe5G038300.1.p	Acoerulea_322_v3.1.protein.fa|v3.1|Phytozome|https://phytozome-next.jgi.doe.gov/
AqbHLH064	Aquilegia coeruela	https://doi.org/10.1101/2022.04.20.488976	Aqcoe5G042200.1.p	Acoerulea_322_v3.1.protein.fa|v3.1|Phytozome|https://phytozome-next.jgi.doe.gov/
AqbHLH065	Aquilegia coeruela	https://doi.org/10.1101/2022.04.20.488976	Aqcoe5G100400.1.p	Acoerulea_322_v3.1.protein.fa|v3.1|Phytozome|https://phytozome-next.jgi.doe.gov/
AqbHLH066	Aquilegia coeruela	https://doi.org/10.1101/2022.04.20.488976	Aqcoe5G135300.1.p	Acoerulea_322_v3.1.protein.fa|v3.1|Phytozome|https://phytozome-next.jgi.doe.gov/
AqbHLH067	Aquilegia coeruela	https://doi.org/10.1101/2022.04.20.488976	Aqcoe5G139300.1.p	Acoerulea_322_v3.1.protein.fa|v3.1|Phytozome|https://phytozome-next.jgi.doe.gov/
AqbHLH068	Aquilegia coeruela	https://doi.org/10.1101/2022.04.20.488976	Aqcoe5G147300.1.p	Acoerulea_322_v3.1.protein.fa|v3.1|Phytozome|https://phytozome-next.jgi.doe.gov/
AqbHLH069	Aquilegia coeruela	https://doi.org/10.1101/2022.04.20.488976	Aqcoe5G147500.1.p	Acoerulea_322_v3.1.protein.fa|v3.1|Phytozome|https://phytozome-next.jgi.doe.gov/
AqbHLH070	Aquilegia coeruela	https://doi.org/10.1101/2022.04.20.488976	Aqcoe5G150900.1.p	Acoerulea_322_v3.1.protein.fa|v3.1|Phytozome|https://phytozome-next.jgi.doe.gov/
AqbHLH071	Aquilegia coeruela	https://doi.org/10.1101/2022.04.20.488976	Aqcoe5G160500.1.p	Acoerulea_322_v3.1.protein.fa|v3.1|Phytozome|https://phytozome-next.jgi.doe.gov/
AqbHLH072	Aquilegia coeruela	https://doi.org/10.1101/2022.04.20.488976	Aqcoe5G163100.1.p	Acoerulea_322_v3.1.protein.fa|v3.1|Phytozome|https://phytozome-next.jgi.doe.gov/
AqbHLH073	Aquilegia coeruela	https://doi.org/10.1101/2022.04.20.488976	Aqcoe5G188900.1.p	Acoerulea_322_v3.1.protein.fa|v3.1|Phytozome|https://phytozome-next.jgi.doe.gov/
AqbHLH074	Aquilegia coeruela	https://doi.org/10.1101/2022.04.20.488976	Aqcoe5G237900.1.p	Acoerulea_322_v3.1.protein.fa|v3.1|Phytozome|https://phytozome-next.jgi.doe.gov/
AqbHLH075	Aquilegia coeruela	https://doi.org/10.1101/2022.04.20.488976	Aqcoe5G238000.1.p	Acoerulea_322_v3.1.protein.fa|v3.1|Phytozome|https://phytozome-next.jgi.doe.gov/
AqbHLH076	Aquilegia coeruela	https://doi.org/10.1101/2022.04.20.488976	Aqcoe5G239900.1.p	Acoerulea_322_v3.1.protein.fa|v3.1|Phytozome|https://phytozome-next.jgi.doe.gov/
AqbHLH077	Aquilegia coeruela	https://doi.org/10.1101/2022.04.20.488976	Aqcoe5G269000.1.p	Acoerulea_322_v3.1.protein.fa|v3.1|Phytozome|https://phytozome-next.jgi.doe.gov/
AqbHLH078	Aquilegia coeruela	https://doi.org/10.1101/2022.04.20.488976	Aqcoe5G338900.1.p	Acoerulea_322_v3.1.protein.fa|v3.1|Phytozome|https://phytozome-next.jgi.doe.gov/
AqbHLH079	Aquilegia coeruela	https://doi.org/10.1101/2022.04.20.488976	Aqcoe5G340300.1.p	Acoerulea_322_v3.1.protein.fa|v3.1|Phytozome|https://phytozome-next.jgi.doe.gov/
AqbHLH080	Aquilegia coeruela	https://doi.org/10.1101/2022.04.20.488976	Aqcoe5G413500.1.p	Acoerulea_322_v3.1.protein.fa|v3.1|Phytozome|https://phytozome-next.jgi.doe.gov/
AqbHLH081	Aquilegia coeruela	https://doi.org/10.1101/2022.04.20.488976	Aqcoe5G421600.1.p	Acoerulea_322_v3.1.protein.fa|v3.1|Phytozome|https://phytozome-next.jgi.doe.gov/
AqbHLH082	Aquilegia coeruela	https://doi.org/10.1101/2022.04.20.488976	Aqcoe5G421800.1.p	Acoerulea_322_v3.1.protein.fa|v3.1|Phytozome|https://phytozome-next.jgi.doe.gov/
AqbHLH083	Aquilegia coeruela	https://doi.org/10.1101/2022.04.20.488976	Aqcoe5G450000.1.p	Acoerulea_322_v3.1.protein.fa|v3.1|Phytozome|https://phytozome-next.jgi.doe.gov/
AqbHLH084	Aquilegia coeruela	https://doi.org/10.1101/2022.04.20.488976	Aqcoe5G467800.1.p	Acoerulea_322_v3.1.protein.fa|v3.1|Phytozome|https://phytozome-next.jgi.doe.gov/
AqbHLH085	Aquilegia coeruela	https://doi.org/10.1101/2022.04.20.488976	Aqcoe5G469700.1.p	Acoerulea_322_v3.1.protein.fa|v3.1|Phytozome|https://phytozome-next.jgi.doe.gov/
AqbHLH086	Aquilegia coeruela	https://doi.org/10.1101/2022.04.20.488976	Aqcoe6G003100.1.p	Acoerulea_322_v3.1.protein.fa|v3.1|Phytozome|https://phytozome-next.jgi.doe.gov/
AqbHLH087	Aquilegia coeruela	https://doi.org/10.1101/2022.04.20.488976	Aqcoe6G064400.1.p	Acoerulea_322_v3.1.protein.fa|v3.1|Phytozome|https://phytozome-next.jgi.doe.gov/
AqbHLH088	Aquilegia coeruela	https://doi.org/10.1101/2022.04.20.488976	Aqcoe6G064600.1.p	Acoerulea_322_v3.1.protein.fa|v3.1|Phytozome|https://phytozome-next.jgi.doe.gov/
AqbHLH089	Aquilegia coeruela	https://doi.org/10.1101/2022.04.20.488976	Aqcoe6G066900.1.p	Acoerulea_322_v3.1.protein.fa|v3.1|Phytozome|https://phytozome-next.jgi.doe.gov/
AqbHLH090	Aquilegia coeruela	https://doi.org/10.1101/2022.04.20.488976	Aqcoe6G075100.1.p	Acoerulea_322_v3.1.protein.fa|v3.1|Phytozome|https://phytozome-next.jgi.doe.gov/
AqbHLH091	Aquilegia coeruela	https://doi.org/10.1101/2022.04.20.488976	Aqcoe6G096700.1.p	Acoerulea_322_v3.1.protein.fa|v3.1|Phytozome|https://phytozome-next.jgi.doe.gov/
AqbHLH092	Aquilegia coeruela	https://doi.org/10.1101/2022.04.20.488976	Aqcoe6G122000.1.p	Acoerulea_322_v3.1.protein.fa|v3.1|Phytozome|https://phytozome-next.jgi.doe.gov/
AqbHLH093	Aquilegia coeruela	https://doi.org/10.1101/2022.04.20.488976	Aqcoe6G127300.1.p	Acoerulea_322_v3.1.protein.fa|v3.1|Phytozome|https://phytozome-next.jgi.doe.gov/
AqbHLH094	Aquilegia coeruela	https://doi.org/10.1101/2022.04.20.488976	Aqcoe6G156400.1.p	Acoerulea_322_v3.1.protein.fa|v3.1|Phytozome|https://phytozome-next.jgi.doe.gov/
AqbHLH095	Aquilegia coeruela	https://doi.org/10.1101/2022.04.20.488976	Aqcoe6G245400.1.p	Acoerulea_322_v3.1.protein.fa|v3.1|Phytozome|https://phytozome-next.jgi.doe.gov/
AqbHLH096	Aquilegia coeruela	https://doi.org/10.1101/2022.04.20.488976	Aqcoe6G259000.1.p	Acoerulea_322_v3.1.protein.fa|v3.1|Phytozome|https://phytozome-next.jgi.doe.gov/
AqbHLH097	Aquilegia coeruela	https://doi.org/10.1101/2022.04.20.488976	Aqcoe6G282100.1.p	Acoerulea_322_v3.1.protein.fa|v3.1|Phytozome|https://phytozome-next.jgi.doe.gov/
AqbHLH098	Aquilegia coeruela	https://doi.org/10.1101/2022.04.20.488976	Aqcoe6G285000.1.p	Acoerulea_322_v3.1.protein.fa|v3.1|Phytozome|https://phytozome-next.jgi.doe.gov/
AqbHLH099	Aquilegia coeruela	https://doi.org/10.1101/2022.04.20.488976	Aqcoe6G285100.1.p	Acoerulea_322_v3.1.protein.fa|v3.1|Phytozome|https://phytozome-next.jgi.doe.gov/
AqbHLH100	Aquilegia coeruela	https://doi.org/10.1101/2022.04.20.488976	Aqcoe6G303600.1.p	Acoerulea_322_v3.1.protein.fa|v3.1|Phytozome|https://phytozome-next.jgi.doe.gov/
AqbHLH101	Aquilegia coeruela	https://doi.org/10.1101/2022.04.20.488976	Aqcoe7G007900.1.p	Acoerulea_322_v3.1.protein.fa|v3.1|Phytozome|https://phytozome-next.jgi.doe.gov/
AqbHLH102	Aquilegia coeruela	https://doi.org/10.1101/2022.04.20.488976	Aqcoe7G033100.1.p	Acoerulea_322_v3.1.protein.fa|v3.1|Phytozome|https://phytozome-next.jgi.doe.gov/
AqbHLH103	Aquilegia coeruela	https://doi.org/10.1101/2022.04.20.488976	Aqcoe7G055800.1.p	Acoerulea_322_v3.1.protein.fa|v3.1|Phytozome|https://phytozome-next.jgi.doe.gov/
AqbHLH104	Aquilegia coeruela	https://doi.org/10.1101/2022.04.20.488976	Aqcoe7G142700.1.p	Acoerulea_322_v3.1.protein.fa|v3.1|Phytozome|https://phytozome-next.jgi.doe.gov/
AqbHLH105	Aquilegia coeruela	https://doi.org/10.1101/2022.04.20.488976	Aqcoe7G147400.1.p	Acoerulea_322_v3.1.protein.fa|v3.1|Phytozome|https://phytozome-next.jgi.doe.gov/
AqbHLH106	Aquilegia coeruela	https://doi.org/10.1101/2022.04.20.488976	Aqcoe7G147500.1.p	Acoerulea_322_v3.1.protein.fa|v3.1|Phytozome|https://phytozome-next.jgi.doe.gov/
AqbHLH107	Aquilegia coeruela	https://doi.org/10.1101/2022.04.20.488976	Aqcoe7G154500.1.p	Acoerulea_322_v3.1.protein.fa|v3.1|Phytozome|https://phytozome-next.jgi.doe.gov/
AqbHLH108	Aquilegia coeruela	https://doi.org/10.1101/2022.04.20.488976	Aqcoe7G155000.1.p	Acoerulea_322_v3.1.protein.fa|v3.1|Phytozome|https://phytozome-next.jgi.doe.gov/
AqbHLH109	Aquilegia coeruela	https://doi.org/10.1101/2022.04.20.488976	Aqcoe7G155200.1.p	Acoerulea_322_v3.1.protein.fa|v3.1|Phytozome|https://phytozome-next.jgi.doe.gov/
AqbHLH110	Aquilegia coeruela	https://doi.org/10.1101/2022.04.20.488976	Aqcoe7G156100.1.p	Acoerulea_322_v3.1.protein.fa|v3.1|Phytozome|https://phytozome-next.jgi.doe.gov/
AqbHLH112	Aquilegia coeruela	https://doi.org/10.1101/2022.04.20.488976	Aqcoe7G163200.1.p	Acoerulea_322_v3.1.protein.fa|v3.1|Phytozome|https://phytozome-next.jgi.doe.gov/
AqbHLH113	Aquilegia coeruela	https://doi.org/10.1101/2022.04.20.488976	Aqcoe7G166200.1.p	Acoerulea_322_v3.1.protein.fa|v3.1|Phytozome|https://phytozome-next.jgi.doe.gov/
AqbHLH114	Aquilegia coeruela	https://doi.org/10.1101/2022.04.20.488976	Aqcoe7G303300.1.p	Acoerulea_322_v3.1.protein.fa|v3.1|Phytozome|https://phytozome-next.jgi.doe.gov/
AqbHLH115	Aquilegia coeruela	https://doi.org/10.1101/2022.04.20.488976	Aqcoe7G314200.1.p	Acoerulea_322_v3.1.protein.fa|v3.1|Phytozome|https://phytozome-next.jgi.doe.gov/
AqbHLH116	Aquilegia coeruela	https://doi.org/10.1101/2022.04.20.488976	Aqcoe7G398900.1.p	Acoerulea_322_v3.1.protein.fa|v3.1|Phytozome|https://phytozome-next.jgi.doe.gov/
AqbHLH117	Aquilegia coeruela	https://doi.org/10.1101/2022.04.20.488976	Aqcoe7G421900.1.p	Acoerulea_322_v3.1.protein.fa|v3.1|Phytozome|https://phytozome-next.jgi.doe.gov/
AqbHLH118	Aquilegia coeruela	https://doi.org/10.1101/2022.04.20.488976	Aqcoe7G424700.1.p	Acoerulea_322_v3.1.protein.fa|v3.1|Phytozome|https://phytozome-next.jgi.doe.gov/
AqbHLH119	Aquilegia coeruela	https://doi.org/10.1101/2022.04.20.488976	Aqcoe7G440400.1.p	Acoerulea_322_v3.1.protein.fa|v3.1|Phytozome|https://phytozome-next.jgi.doe.gov/
Aradu.01B4C.1	Arachis duranensis	https://doi.org/10.1371/journal.pone.0181843	Aradu.01B4C.1	supplement data
Aradu.023N4.1	Arachis duranensis	https://doi.org/10.1371/journal.pone.0181843	Aradu.023N4.1	supplement data
Aradu.0572C.1	Arachis duranensis	https://doi.org/10.1371/journal.pone.0181843	Aradu.0572C.1	supplement data
Aradu.065GY.1	Arachis duranensis	https://doi.org/10.1371/journal.pone.0181843	Aradu.065GY.1	supplement data
Aradu.0DZ84.1	Arachis duranensis	https://doi.org/10.1371/journal.pone.0181843	Aradu.0DZ84.1	supplement data
Aradu.0K58L.1	Arachis duranensis	https://doi.org/10.1371/journal.pone.0181843	Aradu.0K58L.1	supplement data
Aradu.10L0H.1	Arachis duranensis	https://doi.org/10.1371/journal.pone.0181843	Aradu.10L0H.1	supplement data
Aradu.1124E.1	Arachis duranensis	https://doi.org/10.1371/journal.pone.0181843	Aradu.1124E.1	supplement data
Aradu.1M0AQ.1	Arachis duranensis	https://doi.org/10.1371/journal.pone.0181843	Aradu.1M0AQ.1	supplement data
Aradu.1QN19.1	Arachis duranensis	https://doi.org/10.1371/journal.pone.0181843	Aradu.1QN19.1	supplement data
Aradu.25NPV.1	Arachis duranensis	https://doi.org/10.1371/journal.pone.0181843	Aradu.25NPV.1	supplement data
Aradu.29A27.1	Arachis duranensis	https://doi.org/10.1371/journal.pone.0181843	Aradu.29A27.1	supplement data
Aradu.33ULW.1	Arachis duranensis	https://doi.org/10.1371/journal.pone.0181843	Aradu.33ULW.1	supplement data
Aradu.38JU0.1	Arachis duranensis	https://doi.org/10.1371/journal.pone.0181843	Aradu.38JU0.1	supplement data
Aradu.394BE.1	Arachis duranensis	https://doi.org/10.1371/journal.pone.0181843	Aradu.394BE.1	supplement data
Aradu.45U0D.1	Arachis duranensis	https://doi.org/10.1371/journal.pone.0181843	Aradu.45U0D.1	supplement data
Aradu.47FME.1	Arachis duranensis	https://doi.org/10.1371/journal.pone.0181843	Aradu.47FME.1	supplement data
Aradu.4NW8B.1	Arachis duranensis	https://doi.org/10.1371/journal.pone.0181843	Aradu.4NW8B.1	supplement data
Aradu.4P1MR.1	Arachis duranensis	https://doi.org/10.1371/journal.pone.0181843	Aradu.4P1MR.1	supplement data
Aradu.4U54R.1	Arachis duranensis	https://doi.org/10.1371/journal.pone.0181843	Aradu.4U54R.1	supplement data
Aradu.53P8J.1	Arachis duranensis	https://doi.org/10.1371/journal.pone.0181843	Aradu.53P8J.1	supplement data
Aradu.573UI.1	Arachis duranensis	https://doi.org/10.1371/journal.pone.0181843	Aradu.573UI.1	supplement data
Aradu.5CX4U.1	Arachis duranensis	https://doi.org/10.1371/journal.pone.0181843	Aradu.5CX4U.1	supplement data
Aradu.5E40Q.1	Arachis duranensis	https://doi.org/10.1371/journal.pone.0181843	Aradu.5E40Q.1	supplement data
Aradu.5FE4Y.1	Arachis duranensis	https://doi.org/10.1371/journal.pone.0181843	Aradu.5FE4Y.1	supplement data
Aradu.5Q1VY.1	Arachis duranensis	https://doi.org/10.1371/journal.pone.0181843	Aradu.5Q1VY.1	supplement data
Aradu.687AB.1	Arachis duranensis	https://doi.org/10.1371/journal.pone.0181843	Aradu.687AB.1	supplement data
Aradu.6E0QJ.1	Arachis duranensis	https://doi.org/10.1371/journal.pone.0181843	Aradu.6E0QJ.1	supplement data
Aradu.6L1EK.1	Arachis duranensis	https://doi.org/10.1371/journal.pone.0181843	Aradu.6L1EK.1	supplement data
Aradu.6VX3K.1	Arachis duranensis	https://doi.org/10.1371/journal.pone.0181843	Aradu.6VX3K.1	supplement data
Aradu.752ZV.1	Arachis duranensis	https://doi.org/10.1371/journal.pone.0181843	Aradu.752ZV.1	supplement data
Aradu.75YXP.1	Arachis duranensis	https://doi.org/10.1371/journal.pone.0181843	Aradu.75YXP.1	supplement data
Aradu.76WTQ.1	Arachis duranensis	https://doi.org/10.1371/journal.pone.0181843	Aradu.76WTQ.1	supplement data
Aradu.77XDI.1	Arachis duranensis	https://doi.org/10.1371/journal.pone.0181843	Aradu.77XDI.1	supplement data
Aradu.83N8C.1	Arachis duranensis	https://doi.org/10.1371/journal.pone.0181843	Aradu.83N8C.1	supplement data
Aradu.85INT.1	Arachis duranensis	https://doi.org/10.1371/journal.pone.0181843	Aradu.85INT.1	supplement data
Aradu.8L7DK.1	Arachis duranensis	https://doi.org/10.1371/journal.pone.0181843	Aradu.8L7DK.1	supplement data
Aradu.8U0A6.1	Arachis duranensis	https://doi.org/10.1371/journal.pone.0181843	Aradu.8U0A6.1	supplement data
Aradu.959KY.1	Arachis duranensis	https://doi.org/10.1371/journal.pone.0181843	Aradu.959KY.1	supplement data
Aradu.99532.1	Arachis duranensis	https://doi.org/10.1371/journal.pone.0181843	Aradu.99532.1	supplement data
Aradu.9C8PR.1	Arachis duranensis	https://doi.org/10.1371/journal.pone.0181843	Aradu.9C8PR.1	supplement data
Aradu.9K9IH.1	Arachis duranensis	https://doi.org/10.1371/journal.pone.0181843	Aradu.9K9IH.1	supplement data
Aradu.A88Q7.1	Arachis duranensis	https://doi.org/10.1371/journal.pone.0181843	Aradu.A88Q7.1	supplement data
Aradu.AE9WN.1	Arachis duranensis	https://doi.org/10.1371/journal.pone.0181843	Aradu.AE9WN.1	supplement data
Aradu.ATP30.1	Arachis duranensis	https://doi.org/10.1371/journal.pone.0181843	Aradu.ATP30.1	supplement data
Aradu.B5WG1.1	Arachis duranensis	https://doi.org/10.1371/journal.pone.0181843	Aradu.B5WG1.1	supplement data
Aradu.B7RDX.1	Arachis duranensis	https://doi.org/10.1371/journal.pone.0181843	Aradu.B7RDX.1	supplement data
Aradu.C4XJQ.1	Arachis duranensis	https://doi.org/10.1371/journal.pone.0181843	Aradu.C4XJQ.1	supplement data
Aradu.C74HT.1	Arachis duranensis	https://doi.org/10.1371/journal.pone.0181843	Aradu.C74HT.1	supplement data
Aradu.CA8XJ.1	Arachis duranensis	https://doi.org/10.1371/journal.pone.0181843	Aradu.CA8XJ.1	supplement data
Aradu.D69CU.1	Arachis duranensis	https://doi.org/10.1371/journal.pone.0181843	Aradu.D69CU.1	supplement data
Aradu.DP2D5.1	Arachis duranensis	https://doi.org/10.1371/journal.pone.0181843	Aradu.DP2D5.1	supplement data
Aradu.DRR9K.1	Arachis duranensis	https://doi.org/10.1371/journal.pone.0181843	Aradu.DRR9K.1	supplement data
Aradu.DSN52.1	Arachis duranensis	https://doi.org/10.1371/journal.pone.0181843	Aradu.DSN52.1	supplement data
Aradu.F6ABZ.1	Arachis duranensis	https://doi.org/10.1371/journal.pone.0181843	Aradu.F6ABZ.1	supplement data
Aradu.FEY54.1	Arachis duranensis	https://doi.org/10.1371/journal.pone.0181843	Aradu.FEY54.1	supplement data
Aradu.FJ441.1	Arachis duranensis	https://doi.org/10.1371/journal.pone.0181843	Aradu.FJ441.1	supplement data
Aradu.FPU47.1	Arachis duranensis	https://doi.org/10.1371/journal.pone.0181843	Aradu.FPU47.1	supplement data
Aradu.G27H3.1	Arachis duranensis	https://doi.org/10.1371/journal.pone.0181843	Aradu.G27H3.1	supplement data
Aradu.G38ML.1	Arachis duranensis	https://doi.org/10.1371/journal.pone.0181843	Aradu.G38ML.1	supplement data
Aradu.GH2K1.1	Arachis duranensis	https://doi.org/10.1371/journal.pone.0181843	Aradu.GH2K1.1	supplement data
Aradu.GMN2P.1	Arachis duranensis	https://doi.org/10.1371/journal.pone.0181843	Aradu.GMN2P.1	supplement data
Aradu.GY22L.1	Arachis duranensis	https://doi.org/10.1371/journal.pone.0181843	Aradu.GY22L.1	supplement data
Aradu.HK2E0.1	Arachis duranensis	https://doi.org/10.1371/journal.pone.0181843	Aradu.HK2E0.1	supplement data
Aradu.I92X3.1	Arachis duranensis	https://doi.org/10.1371/journal.pone.0181843	Aradu.I92X3.1	supplement data
Aradu.J80PY.1	Arachis duranensis	https://doi.org/10.1371/journal.pone.0181843	Aradu.J80PY.1	supplement data
Aradu.JI81D.1	Arachis duranensis	https://doi.org/10.1371/journal.pone.0181843	Aradu.JI81D.1	supplement data
Aradu.JT48R.1	Arachis duranensis	https://doi.org/10.1371/journal.pone.0181843	Aradu.JT48R.1	supplement data
Aradu.K087N.1	Arachis duranensis	https://doi.org/10.1371/journal.pone.0181843	Aradu.K087N.1	supplement data
Aradu.K7LHY.1	Arachis duranensis	https://doi.org/10.1371/journal.pone.0181843	Aradu.K7LHY.1	supplement data
Aradu.KM9ZA.1	Arachis duranensis	https://doi.org/10.1371/journal.pone.0181843	Aradu.KM9ZA.1	supplement data
Aradu.KWH4D.1	Arachis duranensis	https://doi.org/10.1371/journal.pone.0181843	Aradu.KWH4D.1	supplement data
Aradu.L8VRB.1	Arachis duranensis	https://doi.org/10.1371/journal.pone.0181843	Aradu.L8VRB.1	supplement data
Aradu.L9W8G.1	Arachis duranensis	https://doi.org/10.1371/journal.pone.0181843	Aradu.L9W8G.1	supplement data
Aradu.LLR91.1	Arachis duranensis	https://doi.org/10.1371/journal.pone.0181843	Aradu.LLR91.1	supplement data
Aradu.LP0MC.1	Arachis duranensis	https://doi.org/10.1371/journal.pone.0181843	Aradu.LP0MC.1	supplement data
Aradu.LS2KI.1	Arachis duranensis	https://doi.org/10.1371/journal.pone.0181843	Aradu.LS2KI.1	supplement data
Aradu.LW8Y2.1	Arachis duranensis	https://doi.org/10.1371/journal.pone.0181843	Aradu.LW8Y2.1	supplement data
Aradu.LXV06.1	Arachis duranensis	https://doi.org/10.1371/journal.pone.0181843	Aradu.LXV06.1	supplement data
Aradu.LYC6U.1	Arachis duranensis	https://doi.org/10.1371/journal.pone.0181843	Aradu.LYC6U.1	supplement data
Aradu.M594W.1	Arachis duranensis	https://doi.org/10.1371/journal.pone.0181843	Aradu.M594W.1	supplement data
Aradu.MB6LX.1	Arachis duranensis	https://doi.org/10.1371/journal.pone.0181843	Aradu.MB6LX.1	supplement data
Aradu.MN4MZ.1	Arachis duranensis	https://doi.org/10.1371/journal.pone.0181843	Aradu.MN4MZ.1	supplement data
Aradu.N3W47.1	Arachis duranensis	https://doi.org/10.1371/journal.pone.0181843	Aradu.N3W47.1	supplement data
Aradu.N5F6J.1	Arachis duranensis	https://doi.org/10.1371/journal.pone.0181843	Aradu.N5F6J.1	supplement data
Aradu.NTN47.1	Arachis duranensis	https://doi.org/10.1371/journal.pone.0181843	Aradu.NTN47.1	supplement data
Aradu.PBW5F.1	Arachis duranensis	https://doi.org/10.1371/journal.pone.0181843	Aradu.PBW5F.1	supplement data
Aradu.Q2I1J.1	Arachis duranensis	https://doi.org/10.1371/journal.pone.0181843	Aradu.Q2I1J.1	supplement data
Aradu.Q74TI.1	Arachis duranensis	https://doi.org/10.1371/journal.pone.0181843	Aradu.Q74TI.1	supplement data
Aradu.Q8Q5Z.1	Arachis duranensis	https://doi.org/10.1371/journal.pone.0181843	Aradu.Q8Q5Z.1	supplement data
Aradu.QV5DJ.1	Arachis duranensis	https://doi.org/10.1371/journal.pone.0181843	Aradu.QV5DJ.1	supplement data
Aradu.QW16A.1	Arachis duranensis	https://doi.org/10.1371/journal.pone.0181843	Aradu.QW16A.1	supplement data
Aradu.RB7BN.1	Arachis duranensis	https://doi.org/10.1371/journal.pone.0181843	Aradu.RB7BN.1	supplement data
Aradu.RC5BB.1	Arachis duranensis	https://doi.org/10.1371/journal.pone.0181843	Aradu.RC5BB.1	supplement data
Aradu.RL2B3.1	Arachis duranensis	https://doi.org/10.1371/journal.pone.0181843	Aradu.RL2B3.1	supplement data
Aradu.RLC0G.1	Arachis duranensis	https://doi.org/10.1371/journal.pone.0181843	Aradu.RLC0G.1	supplement data
Aradu.S0KU9.1	Arachis duranensis	https://doi.org/10.1371/journal.pone.0181843	Aradu.S0KU9.1	supplement data
Aradu.T39L1.1	Arachis duranensis	https://doi.org/10.1371/journal.pone.0181843	Aradu.T39L1.1	supplement data
Aradu.T3S5X.1	Arachis duranensis	https://doi.org/10.1371/journal.pone.0181843	Aradu.T3S5X.1	supplement data
Aradu.T4PBI.1	Arachis duranensis	https://doi.org/10.1371/journal.pone.0181843	Aradu.T4PBI.1	supplement data
Aradu.TC25V.1	Arachis duranensis	https://doi.org/10.1371/journal.pone.0181843	Aradu.TC25V.1	supplement data
Aradu.TN75P.1	Arachis duranensis	https://doi.org/10.1371/journal.pone.0181843	Aradu.TN75P.1	supplement data
Aradu.TQU2T.1	Arachis duranensis	https://doi.org/10.1371/journal.pone.0181843	Aradu.TQU2T.1	supplement data
Aradu.U3SNU.1	Arachis duranensis	https://doi.org/10.1371/journal.pone.0181843	Aradu.U3SNU.1	supplement data
Aradu.U4ABC.1	Arachis duranensis	https://doi.org/10.1371/journal.pone.0181843	Aradu.U4ABC.1	supplement data
Aradu.UB339.1	Arachis duranensis	https://doi.org/10.1371/journal.pone.0181843	Aradu.UB339.1	supplement data
Aradu.UKN3W.1	Arachis duranensis	https://doi.org/10.1371/journal.pone.0181843	Aradu.UKN3W.1	supplement data
Aradu.UV8L7.1	Arachis duranensis	https://doi.org/10.1371/journal.pone.0181843	Aradu.UV8L7.1	supplement data
Aradu.V6ZMF.1	Arachis duranensis	https://doi.org/10.1371/journal.pone.0181843	Aradu.V6ZMF.1	supplement data
Aradu.V6ZNL.1	Arachis duranensis	https://doi.org/10.1371/journal.pone.0181843	Aradu.V6ZNL.1	supplement data
Aradu.V7BYP.1	Arachis duranensis	https://doi.org/10.1371/journal.pone.0181843	Aradu.V7BYP.1	supplement data
Aradu.V7DVH.1	Arachis duranensis	https://doi.org/10.1371/journal.pone.0181843	Aradu.V7DVH.1	supplement data
Aradu.VUX24.1	Arachis duranensis	https://doi.org/10.1371/journal.pone.0181843	Aradu.VUX24.1	supplement data
Aradu.VZN92.1	Arachis duranensis	https://doi.org/10.1371/journal.pone.0181843	Aradu.VZN92.1	supplement data
Aradu.WC9V5.1	Arachis duranensis	https://doi.org/10.1371/journal.pone.0181843	Aradu.WC9V5.1	supplement data
Aradu.WD82P.1	Arachis duranensis	https://doi.org/10.1371/journal.pone.0181843	Aradu.WD82P.1	supplement data
Aradu.WNQ8E.1	Arachis duranensis	https://doi.org/10.1371/journal.pone.0181843	Aradu.WNQ8E.1	supplement data
Aradu.WS4QW.1	Arachis duranensis	https://doi.org/10.1371/journal.pone.0181843	Aradu.WS4QW.1	supplement data
Aradu.WUW36.1	Arachis duranensis	https://doi.org/10.1371/journal.pone.0181843	Aradu.WUW36.1	supplement data
Aradu.X1TYZ.1	Arachis duranensis	https://doi.org/10.1371/journal.pone.0181843	Aradu.X1TYZ.1	supplement data
Aradu.X5F2F.1	Arachis duranensis	https://doi.org/10.1371/journal.pone.0181843	Aradu.X5F2F.1	supplement data
Aradu.X6KLL.1	Arachis duranensis	https://doi.org/10.1371/journal.pone.0181843	Aradu.X6KLL.1	supplement data
Aradu.XA7KS.1	Arachis duranensis	https://doi.org/10.1371/journal.pone.0181843	Aradu.XA7KS.1	supplement data
Aradu.XEX7M.1	Arachis duranensis	https://doi.org/10.1371/journal.pone.0181843	Aradu.XEX7M.1	supplement data
Aradu.Y3AAH.1	Arachis duranensis	https://doi.org/10.1371/journal.pone.0181843	Aradu.Y3AAH.1	supplement data
Aradu.YAX06.1	Arachis duranensis	https://doi.org/10.1371/journal.pone.0181843	Aradu.YAX06.1	supplement data
Aradu.YG73I.1	Arachis duranensis	https://doi.org/10.1371/journal.pone.0181843	Aradu.YG73I.1	supplement data
Aradu.YKL3P.1	Arachis duranensis	https://doi.org/10.1371/journal.pone.0181843	Aradu.YKL3P.1	supplement data
Aradu.YPV42.1	Arachis duranensis	https://doi.org/10.1371/journal.pone.0181843	Aradu.YPV42.1	supplement data
Aradu.Z40HV.1	Arachis duranensis	https://doi.org/10.1371/journal.pone.0181843	Aradu.Z40HV.1	supplement data
Aradu.Z6I4Q.1	Arachis duranensis	https://doi.org/10.1371/journal.pone.0181843	Aradu.Z6I4Q.1	supplement data
Aradu.ZE8WS.1	Arachis duranensis	https://doi.org/10.1371/journal.pone.0181843	Aradu.ZE8WS.1	supplement data
Araip.007DK.1	Arachis ipaensis	https://doi.org/10.1371/journal.pone.0181843	Araip.007DK.1	supplement data
Araip.0158U.1	Arachis ipaensis	https://doi.org/10.1371/journal.pone.0181843	Araip.0158U.1	supplement data
Araip.03FDB.1	Arachis ipaensis	https://doi.org/10.1371/journal.pone.0181843	Araip.03FDB.1	supplement data
Araip.07856.1	Arachis ipaensis	https://doi.org/10.1371/journal.pone.0181843	Araip.07856.1	supplement data
Araip.0B5Q5.1	Arachis ipaensis	https://doi.org/10.1371/journal.pone.0181843	Araip.0B5Q5.1	supplement data
Araip.0HI1A.1	Arachis ipaensis	https://doi.org/10.1371/journal.pone.0181843	Araip.0HI1A.1	supplement data
Araip.0T7XC.1	Arachis ipaensis	https://doi.org/10.1371/journal.pone.0181843	Araip.0T7XC.1	supplement data
Araip.12TI6.1	Arachis ipaensis	https://doi.org/10.1371/journal.pone.0181843	Araip.12TI6.1	supplement data
Araip.13D8C.1	Arachis ipaensis	https://doi.org/10.1371/journal.pone.0181843	Araip.13D8C.1	supplement data
Araip.1B22D.1	Arachis ipaensis	https://doi.org/10.1371/journal.pone.0181843	Araip.1B22D.1	supplement data
Araip.1E1W9.1	Arachis ipaensis	https://doi.org/10.1371/journal.pone.0181843	Araip.1E1W9.1	supplement data
Araip.28KZQ.1	Arachis ipaensis	https://doi.org/10.1371/journal.pone.0181843	Araip.28KZQ.1	supplement data
Araip.2A2GH.1	Arachis ipaensis	https://doi.org/10.1371/journal.pone.0181843	Araip.2A2GH.1	supplement data
Araip.2LX3X.1	Arachis ipaensis	https://doi.org/10.1371/journal.pone.0181843	Araip.2LX3X.1	supplement data
Araip.2U2B9.1	Arachis ipaensis	https://doi.org/10.1371/journal.pone.0181843	Araip.2U2B9.1	supplement data
Araip.37BUF.1	Arachis ipaensis	https://doi.org/10.1371/journal.pone.0181843	Araip.37BUF.1	supplement data
Araip.42MZK.1	Arachis ipaensis	https://doi.org/10.1371/journal.pone.0181843	Araip.42MZK.1	supplement data
Araip.438GZ.1	Arachis ipaensis	https://doi.org/10.1371/journal.pone.0181843	Araip.438GZ.1	supplement data
Araip.44BHE.1	Arachis ipaensis	https://doi.org/10.1371/journal.pone.0181843	Araip.44BHE.1	supplement data
Araip.4C1AU.1	Arachis ipaensis	https://doi.org/10.1371/journal.pone.0181843	Araip.4C1AU.1	supplement data
Araip.4U4XR.1	Arachis ipaensis	https://doi.org/10.1371/journal.pone.0181843	Araip.4U4XR.1	supplement data
Araip.510K0.1	Arachis ipaensis	https://doi.org/10.1371/journal.pone.0181843	Araip.510K0.1	supplement data
Araip.52XKK.1	Arachis ipaensis	https://doi.org/10.1371/journal.pone.0181843	Araip.52XKK.1	supplement data
Araip.5HP4H.1	Arachis ipaensis	https://doi.org/10.1371/journal.pone.0181843	Araip.5HP4H.1	supplement data
Araip.6K1VA.1	Arachis ipaensis	https://doi.org/10.1371/journal.pone.0181843	Araip.6K1VA.1	supplement data
Araip.6Q4X9.1	Arachis ipaensis	https://doi.org/10.1371/journal.pone.0181843	Araip.6Q4X9.1	supplement data
Araip.6S5NP.1	Arachis ipaensis	https://doi.org/10.1371/journal.pone.0181843	Araip.6S5NP.1	supplement data
Araip.6VX9H.1	Arachis ipaensis	https://doi.org/10.1371/journal.pone.0181843	Araip.6VX9H.1	supplement data
Araip.74SLF.1	Arachis ipaensis	https://doi.org/10.1371/journal.pone.0181843	Araip.74SLF.1	supplement data
Araip.778BR.1	Arachis ipaensis	https://doi.org/10.1371/journal.pone.0181843	Araip.778BR.1	supplement data
Araip.78HJ7.1	Arachis ipaensis	https://doi.org/10.1371/journal.pone.0181843	Araip.78HJ7.1	supplement data
Araip.7G5H2.1	Arachis ipaensis	https://doi.org/10.1371/journal.pone.0181843	Araip.7G5H2.1	supplement data
Araip.7P91S.1	Arachis ipaensis	https://doi.org/10.1371/journal.pone.0181843	Araip.7P91S.1	supplement data
Araip.807VL.1	Arachis ipaensis	https://doi.org/10.1371/journal.pone.0181843	Araip.807VL.1	supplement data
Araip.81R1Z.1	Arachis ipaensis	https://doi.org/10.1371/journal.pone.0181843	Araip.81R1Z.1	supplement data
Araip.865PM.1	Arachis ipaensis	https://doi.org/10.1371/journal.pone.0181843	Araip.865PM.1	supplement data
Araip.86J2T.1	Arachis ipaensis	https://doi.org/10.1371/journal.pone.0181843	Araip.86J2T.1	supplement data
Araip.8I39N.1	Arachis ipaensis	https://doi.org/10.1371/journal.pone.0181843	Araip.8I39N.1	supplement data
Araip.8JJ8B.1	Arachis ipaensis	https://doi.org/10.1371/journal.pone.0181843	Araip.8JJ8B.1	supplement data
Araip.8M056.1	Arachis ipaensis	https://doi.org/10.1371/journal.pone.0181843	Araip.8M056.1	supplement data
Araip.8T85I.1	Arachis ipaensis	https://doi.org/10.1371/journal.pone.0181843	Araip.8T85I.1	supplement data
Araip.8W8RT.1	Arachis ipaensis	https://doi.org/10.1371/journal.pone.0181843	Araip.8W8RT.1	supplement data
Araip.97C7E.1	Arachis ipaensis	https://doi.org/10.1371/journal.pone.0181843	Araip.97C7E.1	supplement data
Araip.9H3WY.1	Arachis ipaensis	https://doi.org/10.1371/journal.pone.0181843	Araip.9H3WY.1	supplement data
Araip.A522U.1	Arachis ipaensis	https://doi.org/10.1371/journal.pone.0181843	Araip.A522U.1	supplement data
Araip.A8YH6.1	Arachis ipaensis	https://doi.org/10.1371/journal.pone.0181843	Araip.A8YH6.1	supplement data
Araip.AK8SS.1	Arachis ipaensis	https://doi.org/10.1371/journal.pone.0181843	Araip.AK8SS.1	supplement data
Araip.AKW6F.1	Arachis ipaensis	https://doi.org/10.1371/journal.pone.0181843	Araip.AKW6F.1	supplement data
Araip.AR8NT.1	Arachis ipaensis	https://doi.org/10.1371/journal.pone.0181843	Araip.AR8NT.1	supplement data
Araip.B5XPZ.1	Arachis ipaensis	https://doi.org/10.1371/journal.pone.0181843	Araip.B5XPZ.1	supplement data
Araip.B6R33.1	Arachis ipaensis	https://doi.org/10.1371/journal.pone.0181843	Araip.B6R33.1	supplement data
Araip.CX0J5.1	Arachis ipaensis	https://doi.org/10.1371/journal.pone.0181843	Araip.CX0J5.1	supplement data
Araip.D3S94.1	Arachis ipaensis	https://doi.org/10.1371/journal.pone.0181843	Araip.D3S94.1	supplement data
Araip.DHX2R.1	Arachis ipaensis	https://doi.org/10.1371/journal.pone.0181843	Araip.DHX2R.1	supplement data
Araip.DYV42.1	Arachis ipaensis	https://doi.org/10.1371/journal.pone.0181843	Araip.DYV42.1	supplement data
Araip.E7Y1X.1	Arachis ipaensis	https://doi.org/10.1371/journal.pone.0181843	Araip.E7Y1X.1	supplement data
Araip.EFK2L.1	Arachis ipaensis	https://doi.org/10.1371/journal.pone.0181843	Araip.EFK2L.1	supplement data
Araip.EQ8VB.1	Arachis ipaensis	https://doi.org/10.1371/journal.pone.0181843	Araip.EQ8VB.1	supplement data
Araip.ERC12.1	Arachis ipaensis	https://doi.org/10.1371/journal.pone.0181843	Araip.ERC12.1	supplement data
Araip.EV6EL.1	Arachis ipaensis	https://doi.org/10.1371/journal.pone.0181843	Araip.EV6EL.1	supplement data
Araip.FH6AP.1	Arachis ipaensis	https://doi.org/10.1371/journal.pone.0181843	Araip.FH6AP.1	supplement data
Araip.G8G7Y.1	Arachis ipaensis	https://doi.org/10.1371/journal.pone.0181843	Araip.G8G7Y.1	supplement data
Araip.GQB2P.1	Arachis ipaensis	https://doi.org/10.1371/journal.pone.0181843	Araip.GQB2P.1	supplement data
Araip.H4PZ4.1	Arachis ipaensis	https://doi.org/10.1371/journal.pone.0181843	Araip.H4PZ4.1	supplement data
Araip.HA94C.1	Arachis ipaensis	https://doi.org/10.1371/journal.pone.0181843	Araip.HA94C.1	supplement data
Araip.HWR4Z.1	Arachis ipaensis	https://doi.org/10.1371/journal.pone.0181843	Araip.HWR4Z.1	supplement data
Araip.I1L37.1	Arachis ipaensis	https://doi.org/10.1371/journal.pone.0181843	Araip.I1L37.1	supplement data
Araip.I62ZT.1	Arachis ipaensis	https://doi.org/10.1371/journal.pone.0181843	Araip.I62ZT.1	supplement data
Araip.IBY8N.1	Arachis ipaensis	https://doi.org/10.1371/journal.pone.0181843	Araip.IBY8N.1	supplement data
Araip.J3ZJD.1	Arachis ipaensis	https://doi.org/10.1371/journal.pone.0181843	Araip.J3ZJD.1	supplement data
Araip.JE9KX.1	Arachis ipaensis	https://doi.org/10.1371/journal.pone.0181843	Araip.JE9KX.1	supplement data
Araip.JIB5P.1	Arachis ipaensis	https://doi.org/10.1371/journal.pone.0181843	Araip.JIB5P.1	supplement data
Araip.JLE70.1	Arachis ipaensis	https://doi.org/10.1371/journal.pone.0181843	Araip.JLE70.1	supplement data
Araip.K0K3F.1	Arachis ipaensis	https://doi.org/10.1371/journal.pone.0181843	Araip.K0K3F.1	supplement data
Araip.K2CBN.1	Arachis ipaensis	https://doi.org/10.1371/journal.pone.0181843	Araip.K2CBN.1	supplement data
Araip.K2DDF.1	Arachis ipaensis	https://doi.org/10.1371/journal.pone.0181843	Araip.K2DDF.1	supplement data
Araip.K6CZL.1	Arachis ipaensis	https://doi.org/10.1371/journal.pone.0181843	Araip.K6CZL.1	supplement data
Araip.K6RXL.1	Arachis ipaensis	https://doi.org/10.1371/journal.pone.0181843	Araip.K6RXL.1	supplement data
Araip.KNC8H.1	Arachis ipaensis	https://doi.org/10.1371/journal.pone.0181843	Araip.KNC8H.1	supplement data
Araip.L2MXT.1	Arachis ipaensis	https://doi.org/10.1371/journal.pone.0181843	Araip.L2MXT.1	supplement data
Araip.L4GEP.1	Arachis ipaensis	https://doi.org/10.1371/journal.pone.0181843	Araip.L4GEP.1	supplement data
Araip.L83F8.1	Arachis ipaensis	https://doi.org/10.1371/journal.pone.0181843	Araip.L83F8.1	supplement data
Araip.L8LRC.1	Arachis ipaensis	https://doi.org/10.1371/journal.pone.0181843	Araip.L8LRC.1	supplement data
Araip.L8YHH.1	Arachis ipaensis	https://doi.org/10.1371/journal.pone.0181843	Araip.L8YHH.1	supplement data
Araip.LC4KN.1	Arachis ipaensis	https://doi.org/10.1371/journal.pone.0181843	Araip.LC4KN.1	supplement data
Araip.LGM59.1	Arachis ipaensis	https://doi.org/10.1371/journal.pone.0181843	Araip.LGM59.1	supplement data
Araip.LV58R.1	Arachis ipaensis	https://doi.org/10.1371/journal.pone.0181843	Araip.LV58R.1	supplement data
Araip.M4TVL.1	Arachis ipaensis	https://doi.org/10.1371/journal.pone.0181843	Araip.M4TVL.1	supplement data
Araip.M6R3N.1	Arachis ipaensis	https://doi.org/10.1371/journal.pone.0181843	Araip.M6R3N.1	supplement data
Araip.MA0JY.1	Arachis ipaensis	https://doi.org/10.1371/journal.pone.0181843	Araip.MA0JY.1	supplement data
Araip.MHR6K.1	Arachis ipaensis	https://doi.org/10.1371/journal.pone.0181843	Araip.MHR6K.1	supplement data
Araip.MX2SJ.1	Arachis ipaensis	https://doi.org/10.1371/journal.pone.0181843	Araip.MX2SJ.1	supplement data
Araip.MY2WL.1	Arachis ipaensis	https://doi.org/10.1371/journal.pone.0181843	Araip.MY2WL.1	supplement data
Araip.N5MMK.1	Arachis ipaensis	https://doi.org/10.1371/journal.pone.0181843	Araip.N5MMK.1	supplement data
Araip.NA6B3.1	Arachis ipaensis	https://doi.org/10.1371/journal.pone.0181843	Araip.NA6B3.1	supplement data
Araip.P4GTD.1	Arachis ipaensis	https://doi.org/10.1371/journal.pone.0181843	Araip.P4GTD.1	supplement data
Araip.P7G4I.1	Arachis ipaensis	https://doi.org/10.1371/journal.pone.0181843	Araip.P7G4I.1	supplement data
Araip.PF3JC.1	Arachis ipaensis	https://doi.org/10.1371/journal.pone.0181843	Araip.PF3JC.1	supplement data
Araip.PFD9B.1	Arachis ipaensis	https://doi.org/10.1371/journal.pone.0181843	Araip.PFD9B.1	supplement data
Araip.PVV4Q.1	Arachis ipaensis	https://doi.org/10.1371/journal.pone.0181843	Araip.PVV4Q.1	supplement data
Araip.Q7CA9.1	Arachis ipaensis	https://doi.org/10.1371/journal.pone.0181843	Araip.Q7CA9.1	supplement data
Araip.Q7H3V.1	Arachis ipaensis	https://doi.org/10.1371/journal.pone.0181843	Araip.Q7H3V.1	supplement data
Araip.QB13B.1	Arachis ipaensis	https://doi.org/10.1371/journal.pone.0181843	Araip.QB13B.1	supplement data
Araip.R44YW.1	Arachis ipaensis	https://doi.org/10.1371/journal.pone.0181843	Araip.R44YW.1	supplement data
Araip.RAG9J.1	Arachis ipaensis	https://doi.org/10.1371/journal.pone.0181843	Araip.RAG9J.1	supplement data
Araip.RM65A.1	Arachis ipaensis	https://doi.org/10.1371/journal.pone.0181843	Araip.RM65A.1	supplement data
Araip.RMK33.1	Arachis ipaensis	https://doi.org/10.1371/journal.pone.0181843	Araip.RMK33.1	supplement data
Araip.RX20Z.1	Arachis ipaensis	https://doi.org/10.1371/journal.pone.0181843	Araip.RX20Z.1	supplement data
Araip.SB6JF.1	Arachis ipaensis	https://doi.org/10.1371/journal.pone.0181843	Araip.SB6JF.1	supplement data
Araip.UC4CT.1	Arachis ipaensis	https://doi.org/10.1371/journal.pone.0181843	Araip.UC4CT.1	supplement data
Araip.UL9LC.1	Arachis ipaensis	https://doi.org/10.1371/journal.pone.0181843	Araip.UL9LC.1	supplement data
Araip.UT46I.1	Arachis ipaensis	https://doi.org/10.1371/journal.pone.0181843	Araip.UT46I.1	supplement data
Araip.UVF95.1	Arachis ipaensis	https://doi.org/10.1371/journal.pone.0181843	Araip.UVF95.1	supplement data
Araip.UYW0K.1	Arachis ipaensis	https://doi.org/10.1371/journal.pone.0181843	Araip.UYW0K.1	supplement data
Araip.V1VB7.1	Arachis ipaensis	https://doi.org/10.1371/journal.pone.0181843	Araip.V1VB7.1	supplement data
Araip.V8XWP.1	Arachis ipaensis	https://doi.org/10.1371/journal.pone.0181843	Araip.V8XWP.1	supplement data
Araip.VCZ4R.1	Arachis ipaensis	https://doi.org/10.1371/journal.pone.0181843	Araip.VCZ4R.1	supplement data
Araip.W1EXI.1	Arachis ipaensis	https://doi.org/10.1371/journal.pone.0181843	Araip.W1EXI.1	supplement data
Araip.W4GJ9.1	Arachis ipaensis	https://doi.org/10.1371/journal.pone.0181843	Araip.W4GJ9.1	supplement data
Araip.W6M4V.1	Arachis ipaensis	https://doi.org/10.1371/journal.pone.0181843	Araip.W6M4V.1	supplement data
Araip.X1DZZ.1	Arachis ipaensis	https://doi.org/10.1371/journal.pone.0181843	Araip.X1DZZ.1	supplement data
Araip.X394B.1	Arachis ipaensis	https://doi.org/10.1371/journal.pone.0181843	Araip.X394B.1	supplement data
Araip.X784U.1	Arachis ipaensis	https://doi.org/10.1371/journal.pone.0181843	Araip.X784U.1	supplement data
Araip.YR6Y7.1	Arachis ipaensis	https://doi.org/10.1371/journal.pone.0181843	Araip.YR6Y7.1	supplement data
Araip.Z1VRT.1	Arachis ipaensis	https://doi.org/10.1371/journal.pone.0181843	Araip.Z1VRT.1	supplement data
Araip.Z8IAR.1	Arachis ipaensis	https://doi.org/10.1371/journal.pone.0181843	Araip.Z8IAR.1	supplement data
Araip.Z8QJX.1	Arachis ipaensis	https://doi.org/10.1371/journal.pone.0181843	Araip.Z8QJX.1	supplement data
AT1G06150	Arabidopsis thaliana	-	-	bHLH candidates identified in Col-0 (https://doi.org/10.1111/tpj.13415) benchmarking not described in literature
AT1G10585	Arabidopsis thaliana	-	-	bHLH candidates identified in Col-0 (https://doi.org/10.1111/tpj.13415) benchmarking not described in literature
AT1G49830	Arabidopsis thaliana	-	-	bHLH candidates identified in Col-0 (https://doi.org/10.1111/tpj.13415) benchmarking not described in literature
AT2G20100	Arabidopsis thaliana	-	-	bHLH candidates identified in Col-0 (https://doi.org/10.1111/tpj.13415) benchmarking not described in literature
AT2G40435	Arabidopsis thaliana	-	-	bHLH candidates identified in Col-0 (https://doi.org/10.1111/tpj.13415) benchmarking not described in literature
AT3G56220	Arabidopsis thaliana	-	-	bHLH candidates identified in Col-0 (https://doi.org/10.1111/tpj.13415) benchmarking not described in literature
AT5G01305	Arabidopsis thaliana	-	-	bHLH candidates identified in Col-0 (https://doi.org/10.1111/tpj.13415) benchmarking not described in literature
AT5G64980	Arabidopsis thaliana	-	-	bHLH candidates identified in Col-0 (https://doi.org/10.1111/tpj.13415) benchmarking not described in literature
AtbHLH001	Arabidopsis thaliana	https://doi.org/10.1105/tpc.013839 https://doi.org/10.1104/pp.110.153593 https://doi.org/10.1093/molbev/msg088	AT5G41315.1	Athaliana_167_TAIR10.protein.fa|TAIR10|Phytozome|https://phytozome-next.jgi.doe.gov/
AtbHLH002	Arabidopsis thaliana	https://doi.org/10.1105/tpc.013839 https://doi.org/10.1104/pp.110.153593 https://doi.org/10.1093/molbev/msg088	AT1G63650.1	Athaliana_167_TAIR10.protein.fa|TAIR10|Phytozome|https://phytozome-next.jgi.doe.gov/
AtbHLH003	Arabidopsis thaliana	https://doi.org/10.1105/tpc.013839 https://doi.org/10.1104/pp.110.153593 https://doi.org/10.1093/molbev/msg088	AT4G16430.1	Athaliana_167_TAIR10.protein.fa|TAIR10|Phytozome|https://phytozome-next.jgi.doe.gov/
AtbHLH004	Arabidopsis thaliana	https://doi.org/10.1105/tpc.013839 https://doi.org/10.1104/pp.110.153593 https://doi.org/10.1093/molbev/msg088	AT4G17880.1	Athaliana_167_TAIR10.protein.fa|TAIR10|Phytozome|https://phytozome-next.jgi.doe.gov/
AtbHLH005	Arabidopsis thaliana	https://doi.org/10.1105/tpc.013839 https://doi.org/10.1104/pp.110.153593 https://doi.org/10.1093/molbev/msg088	AT5G46760.1	Athaliana_167_TAIR10.protein.fa|TAIR10|Phytozome|https://phytozome-next.jgi.doe.gov/
AtbHLH006	Arabidopsis thaliana	https://doi.org/10.1105/tpc.013839 https://doi.org/10.1104/pp.110.153593 https://doi.org/10.1093/molbev/msg088	AT1G32640.1	Athaliana_167_TAIR10.protein.fa|TAIR10|Phytozome|https://phytozome-next.jgi.doe.gov/
AtbHLH007	Arabidopsis thaliana	https://doi.org/10.1105/tpc.013839 https://doi.org/10.1104/pp.110.153593 https://doi.org/10.1093/molbev/msg088	AT1G03040.1	Athaliana_167_TAIR10.protein.fa|TAIR10|Phytozome|https://phytozome-next.jgi.doe.gov/
AtbHLH008	Arabidopsis thaliana	https://doi.org/10.1105/tpc.013839 https://doi.org/10.1104/pp.110.153593 https://doi.org/10.1093/molbev/msg088	AT1G09530.1	Athaliana_167_TAIR10.protein.fa|TAIR10|Phytozome|https://phytozome-next.jgi.doe.gov/
AtbHLH009	Arabidopsis thaliana	https://doi.org/10.1105/tpc.013839 https://doi.org/10.1104/pp.110.153593 https://doi.org/10.1093/molbev/msg088	AT2G43010.1	Athaliana_167_TAIR10.protein.fa|TAIR10|Phytozome|https://phytozome-next.jgi.doe.gov/
AtbHLH010	Arabidopsis thaliana	https://doi.org/10.1105/tpc.013839 https://doi.org/10.1104/pp.110.153593 https://doi.org/10.1093/molbev/msg088	AT2G31220.1	Athaliana_167_TAIR10.protein.fa|TAIR10|Phytozome|https://phytozome-next.jgi.doe.gov/
AtbHLH011	Arabidopsis thaliana	https://doi.org/10.1105/tpc.013839 https://doi.org/10.1104/pp.110.153593 https://doi.org/10.1093/molbev/msg088	AT4G36060.1	Athaliana_167_TAIR10.protein.fa|TAIR10|Phytozome|https://phytozome-next.jgi.doe.gov/
AtbHLH012	Arabidopsis thaliana	https://doi.org/10.1105/tpc.013839 https://doi.org/10.1104/pp.110.153593 https://doi.org/10.1093/molbev/msg088	AT4G00480.2	Athaliana_167_TAIR10.protein.fa|TAIR10|Phytozome|https://phytozome-next.jgi.doe.gov/
AtbHLH013	Arabidopsis thaliana	https://doi.org/10.1105/tpc.013839 https://doi.org/10.1093/molbev/msg088	AT1G01260.1	Athaliana_167_TAIR10.protein.fa|TAIR10|Phytozome|https://phytozome-next.jgi.doe.gov/
AtbHLH014	Arabidopsis thaliana	https://doi.org/10.1105/tpc.013839 https://doi.org/10.1104/pp.110.153593 https://doi.org/10.1093/molbev/msg088	AT4G00870.1	Athaliana_167_TAIR10.protein.fa|TAIR10|Phytozome|https://phytozome-next.jgi.doe.gov/
AtbHLH015	Arabidopsis thaliana	https://doi.org/10.1105/tpc.013839 https://doi.org/10.1104/pp.110.153593 https://doi.org/10.1093/molbev/msg088	AT2G20180.2	Athaliana_167_TAIR10.protein.fa|TAIR10|Phytozome|https://phytozome-next.jgi.doe.gov/
AtbHLH016	Arabidopsis thaliana	https://doi.org/10.1105/tpc.013839 https://doi.org/10.1104/pp.110.153593 https://doi.org/10.1093/molbev/msg088	AT4G00050.1	Athaliana_167_TAIR10.protein.fa|TAIR10|Phytozome|https://phytozome-next.jgi.doe.gov/
AtbHLH017	Arabidopsis thaliana	https://doi.org/10.1105/tpc.013839 https://doi.org/10.1104/pp.110.153593 https://doi.org/10.1093/molbev/msg088	AT2G46510.1	Athaliana_167_TAIR10.protein.fa|TAIR10|Phytozome|https://phytozome-next.jgi.doe.gov/
AtbHLH018	Arabidopsis thaliana	https://doi.org/10.1105/tpc.013839 https://doi.org/10.1104/pp.110.153593 https://doi.org/10.1093/molbev/msg088	AT2G22750.2	Athaliana_167_TAIR10.protein.fa|TAIR10|Phytozome|https://phytozome-next.jgi.doe.gov/
AtbHLH019	Arabidopsis thaliana	https://doi.org/10.1105/tpc.013839 https://doi.org/10.1104/pp.110.153593 https://doi.org/10.1093/molbev/msg088	AT2G22760.1	Athaliana_167_TAIR10.protein.fa|TAIR10|Phytozome|https://phytozome-next.jgi.doe.gov/
AtbHLH020	Arabidopsis thaliana	https://doi.org/10.1105/tpc.013839 https://doi.org/10.1104/pp.110.153593 https://doi.org/10.1093/molbev/msg088	AT2G22770.1	Athaliana_167_TAIR10.protein.fa|TAIR10|Phytozome|https://phytozome-next.jgi.doe.gov/
AtbHLH021	Arabidopsis thaliana	https://doi.org/10.1105/tpc.013839 https://doi.org/10.1104/pp.110.153593 https://doi.org/10.1093/molbev/msg088	AT2G16910.1	Athaliana_167_TAIR10.protein.fa|TAIR10|Phytozome|https://phytozome-next.jgi.doe.gov/
AtbHLH022	Arabidopsis thaliana	https://doi.org/10.1105/tpc.013839 https://doi.org/10.1104/pp.110.153593 https://doi.org/10.1093/molbev/msg088	AT4G21330.1	Athaliana_167_TAIR10.protein.fa|TAIR10|Phytozome|https://phytozome-next.jgi.doe.gov/
AtbHLH023	Arabidopsis thaliana	https://doi.org/10.1105/tpc.013839 https://doi.org/10.1104/pp.110.153593 https://doi.org/10.1093/molbev/msg088	AT4G28790.1	Athaliana_167_TAIR10.protein.fa|TAIR10|Phytozome|https://phytozome-next.jgi.doe.gov/
AtbHLH024	Arabidopsis thaliana	https://doi.org/10.1105/tpc.013839 https://doi.org/10.1104/pp.110.153593 https://doi.org/10.1093/molbev/msg088	AT4G36930.1	Athaliana_167_TAIR10.protein.fa|TAIR10|Phytozome|https://phytozome-next.jgi.doe.gov/
AtbHLH025	Arabidopsis thaliana	https://doi.org/10.1105/tpc.013839 https://doi.org/10.1104/pp.110.153593 https://doi.org/10.1093/molbev/msg088	AT4G37850.1	Athaliana_167_TAIR10.protein.fa|TAIR10|Phytozome|https://phytozome-next.jgi.doe.gov/
AtbHLH026	Arabidopsis thaliana	https://doi.org/10.1105/tpc.013839 https://doi.org/10.1104/pp.110.153593 https://doi.org/10.1093/molbev/msg088	AT1G02340.1	Athaliana_167_TAIR10.protein.fa|TAIR10|Phytozome|https://phytozome-next.jgi.doe.gov/
AtbHLH027	Arabidopsis thaliana	https://doi.org/10.1105/tpc.013839 https://doi.org/10.1104/pp.110.153593 https://doi.org/10.1093/molbev/msg088	AT4G29930.3	Athaliana_167_TAIR10.protein.fa|TAIR10|Phytozome|https://phytozome-next.jgi.doe.gov/
AtbHLH028	Arabidopsis thaliana	https://doi.org/10.1105/tpc.013839 https://doi.org/10.1104/pp.110.153593 https://doi.org/10.1093/molbev/msg088	AT5G46830.1	Athaliana_167_TAIR10.protein.fa|TAIR10|Phytozome|https://phytozome-next.jgi.doe.gov/
AtbHLH029	Arabidopsis thaliana	https://doi.org/10.1105/tpc.013839 https://doi.org/10.1104/pp.110.153593 https://doi.org/10.1093/molbev/msg088	AT2G28160.1	Athaliana_167_TAIR10.protein.fa|TAIR10|Phytozome|https://phytozome-next.jgi.doe.gov/
AtbHLH030	Arabidopsis thaliana	https://doi.org/10.1105/tpc.013839 https://doi.org/10.1104/pp.110.153593 https://doi.org/10.1093/molbev/msg088	AT1G68810.1	Athaliana_167_TAIR10.protein.fa|TAIR10|Phytozome|https://phytozome-next.jgi.doe.gov/
AtbHLH031	Arabidopsis thaliana	https://doi.org/10.1105/tpc.013839 https://doi.org/10.1104/pp.110.153593 https://doi.org/10.1093/molbev/msg088	AT1G59640.2	Athaliana_167_TAIR10.protein.fa|TAIR10|Phytozome|https://phytozome-next.jgi.doe.gov/
AtbHLH032	Arabidopsis thaliana	https://doi.org/10.1105/tpc.013839 https://doi.org/10.1104/pp.110.153593 https://doi.org/10.1093/molbev/msg088	AT3G25710.1	Athaliana_167_TAIR10.protein.fa|TAIR10|Phytozome|https://phytozome-next.jgi.doe.gov/
AtbHLH033	Arabidopsis thaliana	https://doi.org/10.1105/tpc.013839 https://doi.org/10.1104/pp.110.153593 https://doi.org/10.1093/molbev/msg088	AT1G12860.1	Athaliana_167_TAIR10.protein.fa|TAIR10|Phytozome|https://phytozome-next.jgi.doe.gov/
AtbHLH034	Arabidopsis thaliana	https://doi.org/10.1105/tpc.013839 https://doi.org/10.1104/pp.110.153593 https://doi.org/10.1093/molbev/msg088	AT3G23210.1	Athaliana_167_TAIR10.protein.fa|TAIR10|Phytozome|https://phytozome-next.jgi.doe.gov/
AtbHLH035	Arabidopsis thaliana	https://doi.org/10.1105/tpc.013839 https://doi.org/10.1104/pp.110.153593 https://doi.org/10.1093/molbev/msg088	AT5G57150.4	Athaliana_167_TAIR10.protein.fa|TAIR10|Phytozome|https://phytozome-next.jgi.doe.gov/
AtbHLH036	Arabidopsis thaliana	https://doi.org/10.1105/tpc.013839 https://doi.org/10.1104/pp.110.153593 https://doi.org/10.1093/molbev/msg088	AT5G51780.1	Athaliana_167_TAIR10.protein.fa|TAIR10|Phytozome|https://phytozome-next.jgi.doe.gov/
AtbHLH037	Arabidopsis thaliana	https://doi.org/10.1105/tpc.013839 https://doi.org/10.1104/pp.110.153593 https://doi.org/10.1093/molbev/msg088	AT3G50330.1	Athaliana_167_TAIR10.protein.fa|TAIR10|Phytozome|https://phytozome-next.jgi.doe.gov/
AtbHLH038	Arabidopsis thaliana	https://doi.org/10.1105/tpc.013839 https://doi.org/10.1104/pp.110.153593 https://doi.org/10.1093/molbev/msg088	AT3G56970.1	Athaliana_167_TAIR10.protein.fa|TAIR10|Phytozome|https://phytozome-next.jgi.doe.gov/
AtbHLH039	Arabidopsis thaliana	https://doi.org/10.1105/tpc.013839 https://doi.org/10.1104/pp.110.153593 https://doi.org/10.1093/molbev/msg088	AT3G56980.1	Athaliana_167_TAIR10.protein.fa|TAIR10|Phytozome|https://phytozome-next.jgi.doe.gov/
AtbHLH040	Arabidopsis thaliana	https://doi.org/10.1105/tpc.013839 https://doi.org/10.1104/pp.110.153593 https://doi.org/10.1093/molbev/msg088	AT4G00120.1	Athaliana_167_TAIR10.protein.fa|TAIR10|Phytozome|https://phytozome-next.jgi.doe.gov/
AtbHLH041	Arabidopsis thaliana	https://doi.org/10.1105/tpc.013839 https://doi.org/10.1104/pp.110.153593 https://doi.org/10.1093/molbev/msg088	AT5G56960.1	Athaliana_167_TAIR10.protein.fa|TAIR10|Phytozome|https://phytozome-next.jgi.doe.gov/
AtbHLH042	Arabidopsis thaliana	https://doi.org/10.1105/tpc.013839 https://doi.org/10.1104/pp.110.153593 https://doi.org/10.1093/molbev/msg088	AT4G09820.1	Athaliana_167_TAIR10.protein.fa|TAIR10|Phytozome|https://phytozome-next.jgi.doe.gov/
AtbHLH043	Arabidopsis thaliana	https://doi.org/10.1105/tpc.013839 https://doi.org/10.1104/pp.110.153593 https://doi.org/10.1093/molbev/msg088	AT5G09750.1	Athaliana_167_TAIR10.protein.fa|TAIR10|Phytozome|https://phytozome-next.jgi.doe.gov/
AtbHLH044	Arabidopsis thaliana	https://doi.org/10.1105/tpc.013839 https://doi.org/10.1104/pp.110.153593 https://doi.org/10.1093/molbev/msg088	AT1G18400.1	Athaliana_167_TAIR10.protein.fa|TAIR10|Phytozome|https://phytozome-next.jgi.doe.gov/
AtbHLH045	Arabidopsis thaliana	https://doi.org/10.1105/tpc.013839 https://doi.org/10.1104/pp.110.153593 https://doi.org/10.1093/molbev/msg088	AT3G06120.1	Athaliana_167_TAIR10.protein.fa|TAIR10|Phytozome|https://phytozome-next.jgi.doe.gov/
AtbHLH046	Arabidopsis thaliana	https://doi.org/10.1105/tpc.013839 https://doi.org/10.1104/pp.110.153593 https://doi.org/10.1093/molbev/msg088	AT5G08130.5	Athaliana_167_TAIR10.protein.fa|TAIR10|Phytozome|https://phytozome-next.jgi.doe.gov/
AtbHLH047	Arabidopsis thaliana	https://doi.org/10.1105/tpc.013839 https://doi.org/10.1104/pp.110.153593 https://doi.org/10.1093/molbev/msg088	AT3G47640.1	Athaliana_167_TAIR10.protein.fa|TAIR10|Phytozome|https://phytozome-next.jgi.doe.gov/
AtbHLH048	Arabidopsis thaliana	https://doi.org/10.1105/tpc.013839 https://doi.org/10.1104/pp.110.153593 https://doi.org/10.1093/molbev/msg088	AT2G42300.1	Athaliana_167_TAIR10.protein.fa|TAIR10|Phytozome|https://phytozome-next.jgi.doe.gov/
AtbHLH049	Arabidopsis thaliana	https://doi.org/10.1105/tpc.013839 https://doi.org/10.1104/pp.110.153593 https://doi.org/10.1093/molbev/msg088	AT1G68920.1	Athaliana_167_TAIR10.protein.fa|TAIR10|Phytozome|https://phytozome-next.jgi.doe.gov/
AtbHLH050	Arabidopsis thaliana	https://doi.org/10.1105/tpc.013839 https://doi.org/10.1104/pp.110.153593 https://doi.org/10.1093/molbev/msg088	AT1G73830.1	Athaliana_167_TAIR10.protein.fa|TAIR10|Phytozome|https://phytozome-next.jgi.doe.gov/
AtbHLH051	Arabidopsis thaliana	https://doi.org/10.1105/tpc.013839 https://doi.org/10.1104/pp.110.153593 https://doi.org/10.1093/molbev/msg088	AT2G40200.1	Athaliana_167_TAIR10.protein.fa|TAIR10|Phytozome|https://phytozome-next.jgi.doe.gov/
AtbHLH052	Arabidopsis thaliana	https://doi.org/10.1105/tpc.013839 https://doi.org/10.1104/pp.110.153593 https://doi.org/10.1093/molbev/msg088	AT1G30670.1	Athaliana_167_TAIR10.protein.fa|TAIR10|Phytozome|https://phytozome-next.jgi.doe.gov/
AtbHLH053	Arabidopsis thaliana	https://doi.org/10.1105/tpc.013839 https://doi.org/10.1104/pp.110.153593 https://doi.org/10.1093/molbev/msg088	AT2G34820.1	Athaliana_167_TAIR10.protein.fa|TAIR10|Phytozome|https://phytozome-next.jgi.doe.gov/
AtbHLH054	Arabidopsis thaliana	https://doi.org/10.1105/tpc.013839 https://doi.org/10.1104/pp.110.153593 https://doi.org/10.1093/molbev/msg088	AT1G27740.1	Athaliana_167_TAIR10.protein.fa|TAIR10|Phytozome|https://phytozome-next.jgi.doe.gov/
AtbHLH055	Arabidopsis thaliana	https://doi.org/10.1105/tpc.013839 https://doi.org/10.1104/pp.110.153593 https://doi.org/10.1093/molbev/msg088	AT1G12540.1	Athaliana_167_TAIR10.protein.fa|TAIR10|Phytozome|https://phytozome-next.jgi.doe.gov/
AtbHLH056	Arabidopsis thaliana	https://doi.org/10.1104/pp.110.153593 https://doi.org/10.1093/molbev/msg088	AT4G28800.1	Athaliana_167_TAIR10.protein.fa|TAIR10|Phytozome|https://phytozome-next.jgi.doe.gov/
AtbHLH057	Arabidopsis thaliana	https://doi.org/10.1105/tpc.013839 https://doi.org/10.1104/pp.110.153593 https://doi.org/10.1093/molbev/msg088	AT4G01460.1	Athaliana_167_TAIR10.protein.fa|TAIR10|Phytozome|https://phytozome-next.jgi.doe.gov/
AtbHLH058	Arabidopsis thaliana	https://doi.org/10.1105/tpc.013839 https://doi.org/10.1104/pp.110.153593 https://doi.org/10.1093/molbev/msg088	AT4G36540.1	Athaliana_167_TAIR10.protein.fa|TAIR10|Phytozome|https://phytozome-next.jgi.doe.gov/
AtbHLH059	Arabidopsis thaliana	https://doi.org/10.1105/tpc.013839 https://doi.org/10.1104/pp.110.153593 https://doi.org/10.1093/molbev/msg088	AT4G02590.1	Athaliana_167_TAIR10.protein.fa|TAIR10|Phytozome|https://phytozome-next.jgi.doe.gov/
AtbHLH060	Arabidopsis thaliana	https://doi.org/10.1105/tpc.013839 https://doi.org/10.1104/pp.110.153593 https://doi.org/10.1093/molbev/msg088	AT3G57800.1	Athaliana_167_TAIR10.protein.fa|TAIR10|Phytozome|https://phytozome-next.jgi.doe.gov/
AtbHLH061	Arabidopsis thaliana	https://doi.org/10.1105/tpc.013839 https://doi.org/10.1104/pp.110.153593 https://doi.org/10.1093/molbev/msg088	AT5G10570.1	Athaliana_167_TAIR10.protein.fa|TAIR10|Phytozome|https://phytozome-next.jgi.doe.gov/
AtbHLH062	Arabidopsis thaliana	https://doi.org/10.1105/tpc.013839 https://doi.org/10.1104/pp.110.153593 https://doi.org/10.1093/molbev/msg088	AT3G07340.1	Athaliana_167_TAIR10.protein.fa|TAIR10|Phytozome|https://phytozome-next.jgi.doe.gov/
AtbHLH063	Arabidopsis thaliana	https://doi.org/10.1105/tpc.013839 https://doi.org/10.1104/pp.110.153593 https://doi.org/10.1093/molbev/msg088	AT4G34530.1	Athaliana_167_TAIR10.protein.fa|TAIR10|Phytozome|https://phytozome-next.jgi.doe.gov/
AtbHLH064	Arabidopsis thaliana	https://doi.org/10.1105/tpc.013839 https://doi.org/10.1104/pp.110.153593 https://doi.org/10.1093/molbev/msg088	AT2G18300.3	Athaliana_167_TAIR10.protein.fa|TAIR10|Phytozome|https://phytozome-next.jgi.doe.gov/
AtbHLH065	Arabidopsis thaliana	https://doi.org/10.1105/tpc.013839 https://doi.org/10.1104/pp.110.153593 https://doi.org/10.1093/molbev/msg088	AT3G59060.2	Athaliana_167_TAIR10.protein.fa|TAIR10|Phytozome|https://phytozome-next.jgi.doe.gov/
AtbHLH066	Arabidopsis thaliana	https://doi.org/10.1105/tpc.013839 https://doi.org/10.1104/pp.110.153593 https://doi.org/10.1093/molbev/msg088	AT2G24260.1	Athaliana_167_TAIR10.protein.fa|TAIR10|Phytozome|https://phytozome-next.jgi.doe.gov/
AtbHLH067	Arabidopsis thaliana	https://doi.org/10.1105/tpc.013839 https://doi.org/10.1104/pp.110.153593 https://doi.org/10.1093/molbev/msg088	AT3G61950.1	Athaliana_167_TAIR10.protein.fa|TAIR10|Phytozome|https://phytozome-next.jgi.doe.gov/
AtbHLH068	Arabidopsis thaliana	https://doi.org/10.1105/tpc.013839 https://doi.org/10.1104/pp.110.153593 https://doi.org/10.1093/molbev/msg088	AT4G29100.1	Athaliana_167_TAIR10.protein.fa|TAIR10|Phytozome|https://phytozome-next.jgi.doe.gov/
AtbHLH069	Arabidopsis thaliana	https://doi.org/10.1105/tpc.013839 https://doi.org/10.1104/pp.110.153593 https://doi.org/10.1093/molbev/msg088	AT4G30980.1	Athaliana_167_TAIR10.protein.fa|TAIR10|Phytozome|https://phytozome-next.jgi.doe.gov/
AtbHLH070	Arabidopsis thaliana	https://doi.org/10.1105/tpc.013839 https://doi.org/10.1104/pp.110.153593 https://doi.org/10.1093/molbev/msg088	AT2G46810.1	Athaliana_167_TAIR10.protein.fa|TAIR10|Phytozome|https://phytozome-next.jgi.doe.gov/
AtbHLH071	Arabidopsis thaliana	https://doi.org/10.1105/tpc.013839 https://doi.org/10.1104/pp.110.153593 https://doi.org/10.1093/molbev/msg088	AT5G46690.1	Athaliana_167_TAIR10.protein.fa|TAIR10|Phytozome|https://phytozome-next.jgi.doe.gov/
AtbHLH072	Arabidopsis thaliana	https://doi.org/10.1105/tpc.013839 https://doi.org/10.1104/pp.110.153593 https://doi.org/10.1093/molbev/msg088	AT5G61270.1	Athaliana_167_TAIR10.protein.fa|TAIR10|Phytozome|https://phytozome-next.jgi.doe.gov/
AtbHLH073	Arabidopsis thaliana	https://doi.org/10.1105/tpc.013839 https://doi.org/10.1104/pp.110.153593 https://doi.org/10.1093/molbev/msg088	AT5G67110.1	Athaliana_167_TAIR10.protein.fa|TAIR10|Phytozome|https://phytozome-next.jgi.doe.gov/
AtbHLH074	Arabidopsis thaliana	https://doi.org/10.1105/tpc.013839 https://doi.org/10.1104/pp.110.153593 https://doi.org/10.1093/molbev/msg088	AT1G10120.1	Athaliana_167_TAIR10.protein.fa|TAIR10|Phytozome|https://phytozome-next.jgi.doe.gov/
AtbHLH075	Arabidopsis thaliana	https://doi.org/10.1105/tpc.013839 https://doi.org/10.1104/pp.110.153593 https://doi.org/10.1093/molbev/msg088	AT1G25330.1	Athaliana_167_TAIR10.protein.fa|TAIR10|Phytozome|https://phytozome-next.jgi.doe.gov/
AtbHLH076	Arabidopsis thaliana	https://doi.org/10.1105/tpc.013839 https://doi.org/10.1104/pp.110.153593 https://doi.org/10.1093/molbev/msg088	AT1G26260.1	Athaliana_167_TAIR10.protein.fa|TAIR10|Phytozome|https://phytozome-next.jgi.doe.gov/
AtbHLH077	Arabidopsis thaliana	https://doi.org/10.1105/tpc.013839 https://doi.org/10.1104/pp.110.153593 https://doi.org/10.1093/molbev/msg088	AT3G23690.1	Athaliana_167_TAIR10.protein.fa|TAIR10|Phytozome|https://phytozome-next.jgi.doe.gov/
AtbHLH078	Arabidopsis thaliana	https://doi.org/10.1105/tpc.013839 https://doi.org/10.1104/pp.110.153593 https://doi.org/10.1093/molbev/msg088	AT5G48560.1	Athaliana_167_TAIR10.protein.fa|TAIR10|Phytozome|https://phytozome-next.jgi.doe.gov/
AtbHLH079	Arabidopsis thaliana	https://doi.org/10.1105/tpc.013839 https://doi.org/10.1104/pp.110.153593 https://doi.org/10.1093/molbev/msg088	AT5G62610.1	Athaliana_167_TAIR10.protein.fa|TAIR10|Phytozome|https://phytozome-next.jgi.doe.gov/
AtbHLH080	Arabidopsis thaliana	https://doi.org/10.1105/tpc.013839 https://doi.org/10.1104/pp.110.153593 https://doi.org/10.1093/molbev/msg088	AT1G35460.1	Athaliana_167_TAIR10.protein.fa|TAIR10|Phytozome|https://phytozome-next.jgi.doe.gov/
AtbHLH081	Arabidopsis thaliana	https://doi.org/10.1105/tpc.013839 https://doi.org/10.1104/pp.110.153593 https://doi.org/10.1093/molbev/msg088	AT4G09180.1	Athaliana_167_TAIR10.protein.fa|TAIR10|Phytozome|https://phytozome-next.jgi.doe.gov/
AtbHLH082	Arabidopsis thaliana	https://doi.org/10.1105/tpc.013839 https://doi.org/10.1104/pp.110.153593 https://doi.org/10.1093/molbev/msg088	AT5G58010.1	Athaliana_167_TAIR10.protein.fa|TAIR10|Phytozome|https://phytozome-next.jgi.doe.gov/
AtbHLH083	Arabidopsis thaliana	https://doi.org/10.1105/tpc.013839 https://doi.org/10.1104/pp.110.153593 https://doi.org/10.1093/molbev/msg088	AT1G66470.1	Athaliana_167_TAIR10.protein.fa|TAIR10|Phytozome|https://phytozome-next.jgi.doe.gov/
AtbHLH084	Arabidopsis thaliana	https://doi.org/10.1104/pp.110.153593 https://doi.org/10.1093/molbev/msg088	AT2G14760.3	Athaliana_167_TAIR10.protein.fa|TAIR10|Phytozome|https://phytozome-next.jgi.doe.gov/
AtbHLH085	Arabidopsis thaliana	https://doi.org/10.1105/tpc.013839 https://doi.org/10.1104/pp.110.153593 https://doi.org/10.1093/molbev/msg088	AT4G33880.1	Athaliana_167_TAIR10.protein.fa|TAIR10|Phytozome|https://phytozome-next.jgi.doe.gov/
AtbHLH086	Arabidopsis thaliana	https://doi.org/10.1105/tpc.013839 https://doi.org/10.1104/pp.110.153593 https://doi.org/10.1093/molbev/msg088	AT5G37800.1	Athaliana_167_TAIR10.protein.fa|TAIR10|Phytozome|https://phytozome-next.jgi.doe.gov/
AtbHLH087	Arabidopsis thaliana	https://doi.org/10.1105/tpc.013839 https://doi.org/10.1104/pp.110.153593 https://doi.org/10.1093/molbev/msg088	AT3G21330.1	Athaliana_167_TAIR10.protein.fa|TAIR10|Phytozome|https://phytozome-next.jgi.doe.gov/
AtbHLH088	Arabidopsis thaliana	https://doi.org/10.1105/tpc.013839 https://doi.org/10.1104/pp.110.153593 https://doi.org/10.1093/molbev/msg088	AT5G67060.1	Athaliana_167_TAIR10.protein.fa|TAIR10|Phytozome|https://phytozome-next.jgi.doe.gov/
AtbHLH089	Arabidopsis thaliana	https://doi.org/10.1105/tpc.013839 https://doi.org/10.1104/pp.110.153593 https://doi.org/10.1093/molbev/msg088	AT1G06170.1	Athaliana_167_TAIR10.protein.fa|TAIR10|Phytozome|https://phytozome-next.jgi.doe.gov/
AtbHLH090	Arabidopsis thaliana	https://doi.org/10.1105/tpc.013839 https://doi.org/10.1104/pp.110.153593 https://doi.org/10.1093/molbev/msg088	AT1G10610.1	Athaliana_167_TAIR10.protein.fa|TAIR10|Phytozome|https://phytozome-next.jgi.doe.gov/
AtbHLH091	Arabidopsis thaliana	https://doi.org/10.1105/tpc.013839 https://doi.org/10.1104/pp.110.153593 https://doi.org/10.1093/molbev/msg088	AT2G31210.1	Athaliana_167_TAIR10.protein.fa|TAIR10|Phytozome|https://phytozome-next.jgi.doe.gov/
AtbHLH092	Arabidopsis thaliana	https://doi.org/10.1105/tpc.013839 https://doi.org/10.1104/pp.110.153593 https://doi.org/10.1093/molbev/msg088	AT5G43650.1	Athaliana_167_TAIR10.protein.fa|TAIR10|Phytozome|https://phytozome-next.jgi.doe.gov/
AtbHLH093	Arabidopsis thaliana	https://doi.org/10.1105/tpc.013839 https://doi.org/10.1104/pp.110.153593 https://doi.org/10.1093/molbev/msg088	AT5G65640.1	Athaliana_167_TAIR10.protein.fa|TAIR10|Phytozome|https://phytozome-next.jgi.doe.gov/
AtbHLH094	Arabidopsis thaliana	https://doi.org/10.1105/tpc.013839 https://doi.org/10.1104/pp.110.153593 https://doi.org/10.1093/molbev/msg088	AT1G22490.1	Athaliana_167_TAIR10.protein.fa|TAIR10|Phytozome|https://phytozome-next.jgi.doe.gov/
AtbHLH095	Arabidopsis thaliana	https://doi.org/10.1105/tpc.013839 https://doi.org/10.1104/pp.110.153593 https://doi.org/10.1093/molbev/msg088	AT1G49770.1	Athaliana_167_TAIR10.protein.fa|TAIR10|Phytozome|https://phytozome-next.jgi.doe.gov/
AtbHLH096	Arabidopsis thaliana	https://doi.org/10.1105/tpc.013839 https://doi.org/10.1104/pp.110.153593 https://doi.org/10.1093/molbev/msg088	AT1G72210.1	Athaliana_167_TAIR10.protein.fa|TAIR10|Phytozome|https://phytozome-next.jgi.doe.gov/
AtbHLH097	Arabidopsis thaliana	https://doi.org/10.1105/tpc.013839 https://doi.org/10.1104/pp.110.153593 https://doi.org/10.1093/molbev/msg088	AT3G24140.1	Athaliana_167_TAIR10.protein.fa|TAIR10|Phytozome|https://phytozome-next.jgi.doe.gov/
AtbHLH098	Arabidopsis thaliana	https://doi.org/10.1105/tpc.013839 https://doi.org/10.1104/pp.110.153593 https://doi.org/10.1093/molbev/msg088	AT5G53210.1	Athaliana_167_TAIR10.protein.fa|TAIR10|Phytozome|https://phytozome-next.jgi.doe.gov/
AtbHLH099	Arabidopsis thaliana	https://doi.org/10.1105/tpc.013839 https://doi.org/10.1104/pp.110.153593 https://doi.org/10.1093/molbev/msg088	AT5G65320.1	Athaliana_167_TAIR10.protein.fa|TAIR10|Phytozome|https://phytozome-next.jgi.doe.gov/
AtbHLH100	Arabidopsis thaliana	https://doi.org/10.1105/tpc.013839 https://doi.org/10.1104/pp.110.153593 https://doi.org/10.1093/molbev/msg088	AT2G41240.1	Athaliana_167_TAIR10.protein.fa|TAIR10|Phytozome|https://phytozome-next.jgi.doe.gov/
AtbHLH101	Arabidopsis thaliana	https://doi.org/10.1105/tpc.013839 https://doi.org/10.1104/pp.110.153593 https://doi.org/10.1093/molbev/msg088	AT5G04150.1	Athaliana_167_TAIR10.protein.fa|TAIR10|Phytozome|https://phytozome-next.jgi.doe.gov/
AtbHLH102	Arabidopsis thaliana	https://doi.org/10.1105/tpc.013839 https://doi.org/10.1104/pp.110.153593 https://doi.org/10.1093/molbev/msg088	AT1G69010.1	Athaliana_167_TAIR10.protein.fa|TAIR10|Phytozome|https://phytozome-next.jgi.doe.gov/
AtbHLH103	Arabidopsis thaliana	https://doi.org/10.1105/tpc.013839 https://doi.org/10.1104/pp.110.153593 https://doi.org/10.1093/molbev/msg088	AT4G21340.1	Athaliana_167_TAIR10.protein.fa|TAIR10|Phytozome|https://phytozome-next.jgi.doe.gov/
AtbHLH104	Arabidopsis thaliana	https://doi.org/10.1105/tpc.013839 https://doi.org/10.1104/pp.110.153593 https://doi.org/10.1093/molbev/msg088	AT4G14410.1	Athaliana_167_TAIR10.protein.fa|TAIR10|Phytozome|https://phytozome-next.jgi.doe.gov/
AtbHLH105	Arabidopsis thaliana	https://doi.org/10.1105/tpc.013839 https://doi.org/10.1104/pp.110.153593 https://doi.org/10.1093/molbev/msg088	AT5G54680.1	Athaliana_167_TAIR10.protein.fa|TAIR10|Phytozome|https://phytozome-next.jgi.doe.gov/
AtbHLH106	Arabidopsis thaliana	https://doi.org/10.1105/tpc.013839 https://doi.org/10.1104/pp.110.153593 https://doi.org/10.1093/molbev/msg088	AT2G41130.1	Athaliana_167_TAIR10.protein.fa|TAIR10|Phytozome|https://phytozome-next.jgi.doe.gov/
AtbHLH107	Arabidopsis thaliana	https://doi.org/10.1105/tpc.013839 https://doi.org/10.1104/pp.110.153593 https://doi.org/10.1093/molbev/msg088	AT3G56770.1	Athaliana_167_TAIR10.protein.fa|TAIR10|Phytozome|https://phytozome-next.jgi.doe.gov/
AtbHLH108	Arabidopsis thaliana	https://doi.org/10.1105/tpc.013839 https://doi.org/10.1104/pp.110.153593 https://doi.org/10.1093/molbev/msg088	AT1G25310.1	Athaliana_167_TAIR10.protein.fa|TAIR10|Phytozome|https://phytozome-next.jgi.doe.gov/
AtbHLH109	Arabidopsis thaliana	https://doi.org/10.1104/pp.110.153593 https://doi.org/10.1093/molbev/msg088	AT1G68240.1	Athaliana_167_TAIR10.protein.fa|TAIR10|Phytozome|https://phytozome-next.jgi.doe.gov/
AtbHLH110	Arabidopsis thaliana	https://doi.org/10.1105/tpc.013839 https://doi.org/10.1104/pp.110.153593 https://doi.org/10.1093/molbev/msg088	AT1G27660.1	Athaliana_167_TAIR10.protein.fa|TAIR10|Phytozome|https://phytozome-next.jgi.doe.gov/
AtbHLH111	Arabidopsis thaliana	https://doi.org/10.1105/tpc.013839 https://doi.org/10.1093/molbev/msg088	AT1G31050.1	Athaliana_167_TAIR10.protein.fa|TAIR10|Phytozome|https://phytozome-next.jgi.doe.gov/
AtbHLH112	Arabidopsis thaliana	https://doi.org/10.1105/tpc.013839 https://doi.org/10.1104/pp.110.153593 https://doi.org/10.1093/molbev/msg088	AT1G61660.1	Athaliana_167_TAIR10.protein.fa|TAIR10|Phytozome|https://phytozome-next.jgi.doe.gov/
AtbHLH113	Arabidopsis thaliana	https://doi.org/10.1105/tpc.013839 https://doi.org/10.1104/pp.110.153593 https://doi.org/10.1093/molbev/msg088	AT3G19500.1	Athaliana_167_TAIR10.protein.fa|TAIR10|Phytozome|https://phytozome-next.jgi.doe.gov/
AtbHLH114	Arabidopsis thaliana	https://doi.org/10.1105/tpc.013839 https://doi.org/10.1104/pp.110.153593 https://doi.org/10.1093/molbev/msg088	AT4G05170.1	Athaliana_167_TAIR10.protein.fa|TAIR10|Phytozome|https://phytozome-next.jgi.doe.gov/
AtbHLH115	Arabidopsis thaliana	https://doi.org/10.1105/tpc.013839 https://doi.org/10.1104/pp.110.153593 https://doi.org/10.1093/molbev/msg088	AT1G51070.2	Athaliana_167_TAIR10.protein.fa|TAIR10|Phytozome|https://phytozome-next.jgi.doe.gov/
AtbHLH116	Arabidopsis thaliana	https://doi.org/10.1105/tpc.013839 https://doi.org/10.1104/pp.110.153593 https://doi.org/10.1093/molbev/msg088	AT3G26744.1	Athaliana_167_TAIR10.protein.fa|TAIR10|Phytozome|https://phytozome-next.jgi.doe.gov/
AtbHLH117	Arabidopsis thaliana	https://doi.org/10.1105/tpc.013839 https://doi.org/10.1104/pp.110.153593 https://doi.org/10.1093/molbev/msg088	AT3G22100.1	Athaliana_167_TAIR10.protein.fa|TAIR10|Phytozome|https://phytozome-next.jgi.doe.gov/
AtbHLH118	Arabidopsis thaliana	https://doi.org/10.1105/tpc.013839 https://doi.org/10.1104/pp.110.153593 https://doi.org/10.1093/molbev/msg088	AT4G25400.1	Athaliana_167_TAIR10.protein.fa|TAIR10|Phytozome|https://phytozome-next.jgi.doe.gov/
AtbHLH119	Arabidopsis thaliana	https://doi.org/10.1105/tpc.013839 https://doi.org/10.1104/pp.110.153593 https://doi.org/10.1093/molbev/msg088	AT4G28811.1	Athaliana_167_TAIR10.protein.fa|TAIR10|Phytozome|https://phytozome-next.jgi.doe.gov/
AtbHLH120	Arabidopsis thaliana	https://doi.org/10.1105/tpc.013839 https://doi.org/10.1104/pp.110.153593 https://doi.org/10.1093/molbev/msg088	AT5G51790.1	Athaliana_167_TAIR10.protein.fa|TAIR10|Phytozome|https://phytozome-next.jgi.doe.gov/
AtbHLH121	Arabidopsis thaliana	https://doi.org/10.1105/tpc.013839 https://doi.org/10.1104/pp.110.153593 https://doi.org/10.1093/molbev/msg088	AT3G19860.2	Athaliana_167_TAIR10.protein.fa|TAIR10|Phytozome|https://phytozome-next.jgi.doe.gov/
AtbHLH122	Arabidopsis thaliana	https://doi.org/10.1105/tpc.013839 https://doi.org/10.1104/pp.110.153593 https://doi.org/10.1093/molbev/msg088	AT1G51140.1	Athaliana_167_TAIR10.protein.fa|TAIR10|Phytozome|https://phytozome-next.jgi.doe.gov/
AtbHLH123	Arabidopsis thaliana	https://doi.org/10.1105/tpc.013839 https://doi.org/10.1104/pp.110.153593 https://doi.org/10.1093/molbev/msg088	AT3G20640.1	Athaliana_167_TAIR10.protein.fa|TAIR10|Phytozome|https://phytozome-next.jgi.doe.gov/
AtbHLH124	Arabidopsis thaliana	https://doi.org/10.1105/tpc.013839 https://doi.org/10.1104/pp.110.153593 https://doi.org/10.1093/molbev/msg088	AT2G46970.1	Athaliana_167_TAIR10.protein.fa|TAIR10|Phytozome|https://phytozome-next.jgi.doe.gov/
AtbHLH125	Arabidopsis thaliana	https://doi.org/10.1105/tpc.013839 https://doi.org/10.1104/pp.110.153593 https://doi.org/10.1093/molbev/msg088	AT1G62975.1	Athaliana_167_TAIR10.protein.fa|TAIR10|Phytozome|https://phytozome-next.jgi.doe.gov/
AtbHLH126	Arabidopsis thaliana	https://doi.org/10.1105/tpc.013839 https://doi.org/10.1104/pp.110.153593 https://doi.org/10.1093/molbev/msg088	AT4G25410.1	Athaliana_167_TAIR10.protein.fa|TAIR10|Phytozome|https://phytozome-next.jgi.doe.gov/
AtbHLH127	Arabidopsis thaliana	https://doi.org/10.1104/pp.110.153593 https://doi.org/10.1093/molbev/msg088	AT4G28815.1	Athaliana_167_TAIR10.protein.fa|TAIR10|Phytozome|https://phytozome-next.jgi.doe.gov/
AtbHLH128	Arabidopsis thaliana	https://doi.org/10.1105/tpc.013839 https://doi.org/10.1104/pp.110.153593 https://doi.org/10.1093/molbev/msg088	AT1G05805.1	Athaliana_167_TAIR10.protein.fa|TAIR10|Phytozome|https://phytozome-next.jgi.doe.gov/
AtbHLH129	Arabidopsis thaliana	https://doi.org/10.1105/tpc.013839 https://doi.org/10.1104/pp.110.153593 https://doi.org/10.1093/molbev/msg088	AT2G43140.2	Athaliana_167_TAIR10.protein.fa|TAIR10|Phytozome|https://phytozome-next.jgi.doe.gov/
AtbHLH130	Arabidopsis thaliana	https://doi.org/10.1105/tpc.013839 https://doi.org/10.1104/pp.110.153593 https://doi.org/10.1093/molbev/msg088	AT2G42280.1	Athaliana_167_TAIR10.protein.fa|TAIR10|Phytozome|https://phytozome-next.jgi.doe.gov/
AtbHLH132	Arabidopsis thaliana	https://doi.org/10.1105/tpc.013839 https://doi.org/10.1104/pp.110.153593 https://doi.org/10.1093/molbev/msg088	AT3G62090.2	Athaliana_167_TAIR10.protein.fa|TAIR10|Phytozome|https://phytozome-next.jgi.doe.gov/
2003Tol.AtbHLH134	Arabidopsis thaliana	https://doi.org/10.1105/tpc.013839	AT4G38070.1	Athaliana_167_TAIR10.protein.fa|TAIR10|Phytozome|https://phytozome-next.jgi.doe.gov/
2010Pau.AtbHLH134	Arabidopsis thaliana	https://doi.org/10.1104/pp.110.153593	AT5G15160.1	Athaliana_167_TAIR10.protein.fa|TAIR10|Phytozome|https://phytozome-next.jgi.doe.gov/
AtbHLH135	Arabidopsis thaliana	https://doi.org/10.1105/tpc.013839 https://doi.org/10.1104/pp.110.153593	AT1G74500.1	Athaliana_167_TAIR10.protein.fa|TAIR10|Phytozome|https://phytozome-next.jgi.doe.gov/
AtbHLH136	Arabidopsis thaliana	https://doi.org/10.1104/pp.110.153593	AT5G39860.1	Athaliana_167_TAIR10.protein.fa|TAIR10|Phytozome|https://phytozome-next.jgi.doe.gov/
AtbHLH137	Arabidopsis thaliana	https://doi.org/10.1105/tpc.013839 https://doi.org/10.1104/pp.110.153593	AT5G50915.1	Athaliana_167_TAIR10.protein.fa|TAIR10|Phytozome|https://phytozome-next.jgi.doe.gov/
AtbHLH138	Arabidopsis thaliana	https://doi.org/10.1104/pp.110.153593	AT2G31215.1	Athaliana_167_TAIR10.protein.fa|TAIR10|Phytozome|https://phytozome-next.jgi.doe.gov/
AtbHLH139	Arabidopsis thaliana	https://doi.org/10.1105/tpc.013839 https://doi.org/10.1104/pp.110.153593	AT5G43175.1	Athaliana_167_TAIR10.protein.fa|TAIR10|Phytozome|https://phytozome-next.jgi.doe.gov/
AtbHLH141	Arabidopsis thaliana	https://doi.org/10.1105/tpc.013839 https://doi.org/10.1104/pp.110.153593	AT5G38860.1	Athaliana_167_TAIR10.protein.fa|TAIR10|Phytozome|https://phytozome-next.jgi.doe.gov/
AtbHLH142	Arabidopsis thaliana	https://doi.org/10.1105/tpc.013839 https://doi.org/10.1104/pp.110.153593	AT5G64340.1	Athaliana_167_TAIR10.protein.fa|TAIR10|Phytozome|https://phytozome-next.jgi.doe.gov/
AtbHLH143	Arabidopsis thaliana	https://doi.org/10.1105/tpc.013839 https://doi.org/10.1104/pp.110.153593	AT5G09460.1	Athaliana_167_TAIR10.protein.fa|TAIR10|Phytozome|https://phytozome-next.jgi.doe.gov/
AtbHLH144	Arabidopsis thaliana	https://doi.org/10.1105/tpc.013839 https://doi.org/10.1104/pp.110.153593	AT1G29950.1	Athaliana_167_TAIR10.protein.fa|TAIR10|Phytozome|https://phytozome-next.jgi.doe.gov/
AtbHLH145	Arabidopsis thaliana	https://doi.org/10.1105/tpc.013839 https://doi.org/10.1104/pp.110.153593	AT5G50010.1	Athaliana_167_TAIR10.protein.fa|TAIR10|Phytozome|https://phytozome-next.jgi.doe.gov/
AtbHLH146	Arabidopsis thaliana	https://doi.org/10.1105/tpc.013839 https://doi.org/10.1104/pp.110.153593	AT4G30180.1	Athaliana_167_TAIR10.protein.fa|TAIR10|Phytozome|https://phytozome-next.jgi.doe.gov/
AtbHLH147	Arabidopsis thaliana	https://doi.org/10.1105/tpc.013839 https://doi.org/10.1104/pp.110.153593	AT3G17100.1	Athaliana_167_TAIR10.protein.fa|TAIR10|Phytozome|https://phytozome-next.jgi.doe.gov/
AtbHLH148	Arabidopsis thaliana	https://doi.org/10.1105/tpc.013839 https://doi.org/10.1104/pp.110.153593	AT3G06590.1	Athaliana_167_TAIR10.protein.fa|TAIR10|Phytozome|https://phytozome-next.jgi.doe.gov/
AtbHLH149	Arabidopsis thaliana	https://doi.org/10.1105/tpc.013839 https://doi.org/10.1104/pp.110.153593	AT1G09250.1	Athaliana_167_TAIR10.protein.fa|TAIR10|Phytozome|https://phytozome-next.jgi.doe.gov/
AtbHLH150	Arabidopsis thaliana	https://doi.org/10.1105/tpc.013839 https://doi.org/10.1104/pp.110.153593	AT3G05800.1	Athaliana_167_TAIR10.protein.fa|TAIR10|Phytozome|https://phytozome-next.jgi.doe.gov/
AtbHLH151	Arabidopsis thaliana	https://doi.org/10.1105/tpc.013839 https://doi.org/10.1104/pp.110.153593	AT2G47270.1	Athaliana_167_TAIR10.protein.fa|TAIR10|Phytozome|https://phytozome-next.jgi.doe.gov/
AtbHLH153	Arabidopsis thaliana	https://doi.org/10.1104/pp.110.153593	AT1G05710.2	Athaliana_167_TAIR10.protein.fa|TAIR10|Phytozome|https://phytozome-next.jgi.doe.gov/
AtbHLH154	Arabidopsis thaliana	https://doi.org/10.1104/pp.110.153593	AT2G31730.1	Athaliana_167_TAIR10.protein.fa|TAIR10|Phytozome|https://phytozome-next.jgi.doe.gov/
AtbHLH155	Arabidopsis thaliana	https://doi.org/10.1104/pp.110.153593	AT2G31280.3	Athaliana_167_TAIR10.protein.fa|TAIR10|Phytozome|https://phytozome-next.jgi.doe.gov/
AtbHLH156	Arabidopsis thaliana	https://doi.org/10.1104/pp.110.153593	AT2G27230.1	Athaliana_167_TAIR10.protein.fa|TAIR10|Phytozome|https://phytozome-next.jgi.doe.gov/
AtbHLH157	Arabidopsis thaliana	https://doi.org/10.1104/pp.110.153593	AT1G64625.1	Athaliana_167_TAIR10.protein.fa|TAIR10|Phytozome|https://phytozome-next.jgi.doe.gov/
AtbHLH158	Arabidopsis thaliana	https://doi.org/10.1104/pp.110.153593	AT2G43060.1	Athaliana_167_TAIR10.protein.fa|TAIR10|Phytozome|https://phytozome-next.jgi.doe.gov/
AtbHLH159	Arabidopsis thaliana	https://doi.org/10.1104/pp.110.153593	AT4G30410.1	Athaliana_167_TAIR10.protein.fa|TAIR10|Phytozome|https://phytozome-next.jgi.doe.gov/
AtbHLH160	Arabidopsis thaliana	https://doi.org/10.1104/pp.110.153593	AT1G71200.1	Athaliana_167_TAIR10.protein.fa|TAIR10|Phytozome|https://phytozome-next.jgi.doe.gov/
AtbHLH161	Arabidopsis thaliana	https://doi.org/10.1104/pp.110.153593	AT3G47710.1	Athaliana_167_TAIR10.protein.fa|TAIR10|Phytozome|https://phytozome-next.jgi.doe.gov/
AtbHLH162	Arabidopsis thaliana	https://doi.org/10.1104/pp.110.153593	AT4G20970.1	Athaliana_167_TAIR10.protein.fa|TAIR10|Phytozome|https://phytozome-next.jgi.doe.gov/
AtbHLH163	Arabidopsis thaliana	https://doi.org/10.1104/pp.110.153593	AT1G26945.1	Athaliana_167_TAIR10.protein.fa|TAIR10|Phytozome|https://phytozome-next.jgi.doe.gov/
AtbHLH164	Arabidopsis thaliana	https://doi.org/10.1104/pp.110.153593	AT3G28857.1	Athaliana_167_TAIR10.protein.fa|TAIR10|Phytozome|https://phytozome-next.jgi.doe.gov/
AtbHLH165	Arabidopsis thaliana	https://doi.org/10.1104/pp.110.153593	AT2G42870.1	Athaliana_167_TAIR10.protein.fa|TAIR10|Phytozome|https://phytozome-next.jgi.doe.gov/
AtbHLH166	Arabidopsis thaliana	https://doi.org/10.1104/pp.110.153593	AT3G58850.1	Athaliana_167_TAIR10.protein.fa|TAIR10|Phytozome|https://phytozome-next.jgi.doe.gov/
AtbHLH167	Arabidopsis thaliana	https://doi.org/10.1104/pp.110.153593	AT5G57780.1	Athaliana_167_TAIR10.protein.fa|TAIR10|Phytozome|https://phytozome-next.jgi.doe.gov/
AtbHLH168	Arabidopsis thaliana	https://doi.org/10.1104/pp.110.153593	AT3G29370.1	Athaliana_167_TAIR10.protein.fa|TAIR10|Phytozome|https://phytozome-next.jgi.doe.gov/
AtbHLH169	Arabidopsis thaliana	https://doi.org/10.1104/pp.110.153593	AT5G39240.1	Athaliana_167_TAIR10.protein.fa|TAIR10|Phytozome|https://phytozome-next.jgi.doe.gov/
AtbHLH170	Arabidopsis thaliana	https://doi.org/10.1104/pp.110.153593	AT2G18969.1	Athaliana_167_TAIR10.protein.fa|TAIR10|Phytozome|https://phytozome-next.jgi.doe.gov/
BrabHLH001	Brassica rapa	https://doi.org/10.1007/s00438-013-0791-3	Bra000177	Brassica_rapa.20100830_v1.2.pep|v1.2|Brassicaceae Database|http://brassicadb.cn/#/
BrabHLH002	Brassica rapa	https://doi.org/10.1007/s00438-013-0791-3	Bra000283	Brassica_rapa.20100830_v1.2.pep|v1.2|Brassicaceae Database|http://brassicadb.cn/#/
BrabHLH003	Brassica rapa	https://doi.org/10.1007/s00438-013-0791-3	Bra000291	Brassica_rapa.20100830_v1.2.pep|v1.2|Brassicaceae Database|http://brassicadb.cn/#/
BrabHLH004	Brassica rapa	https://doi.org/10.1007/s00438-013-0791-3	Bra000436	Brassica_rapa.20100830_v1.2.pep|v1.2|Brassicaceae Database|http://brassicadb.cn/#/
BrabHLH005	Brassica rapa	https://doi.org/10.1007/s00438-013-0791-3	Bra000495	Brassica_rapa.20100830_v1.2.pep|v1.2|Brassicaceae Database|http://brassicadb.cn/#/
BrabHLH006	Brassica rapa	https://doi.org/10.1007/s00438-013-0791-3	Bra000560	Brassica_rapa.20100830_v1.2.pep|v1.2|Brassicaceae Database|http://brassicadb.cn/#/
BrabHLH007	Brassica rapa	https://doi.org/10.1007/s00438-013-0791-3	Bra000872	Brassica_rapa.20100830_v1.2.pep|v1.2|Brassicaceae Database|http://brassicadb.cn/#/
BrabHLH008	Brassica rapa	https://doi.org/10.1007/s00438-013-0791-3	Bra000979	Brassica_rapa.20100830_v1.2.pep|v1.2|Brassicaceae Database|http://brassicadb.cn/#/
BrabHLH009	Brassica rapa	https://doi.org/10.1007/s00438-013-0791-3	Bra001183	Brassica_rapa.20100830_v1.2.pep|v1.2|Brassicaceae Database|http://brassicadb.cn/#/
BrabHLH010	Brassica rapa	https://doi.org/10.1007/s00438-013-0791-3	Bra001826	Brassica_rapa.20100830_v1.2.pep|v1.2|Brassicaceae Database|http://brassicadb.cn/#/
BrabHLH011	Brassica rapa	https://doi.org/10.1007/s00438-013-0791-3	Bra001929	Brassica_rapa.20100830_v1.2.pep|v1.2|Brassicaceae Database|http://brassicadb.cn/#/
BrabHLH012	Brassica rapa	https://doi.org/10.1007/s00438-013-0791-3	Bra002004	Brassica_rapa.20100830_v1.2.pep|v1.2|Brassicaceae Database|http://brassicadb.cn/#/
BrabHLH013	Brassica rapa	https://doi.org/10.1007/s00438-013-0791-3	Bra002679	Brassica_rapa.20100830_v1.2.pep|v1.2|Brassicaceae Database|http://brassicadb.cn/#/
BrabHLH014	Brassica rapa	https://doi.org/10.1007/s00438-013-0791-3	Bra002756	Brassica_rapa.20100830_v1.2.pep|v1.2|Brassicaceae Database|http://brassicadb.cn/#/
BrabHLH015	Brassica rapa	https://doi.org/10.1007/s00438-013-0791-3	Bra002964	Brassica_rapa.20100830_v1.2.pep|v1.2|Brassicaceae Database|http://brassicadb.cn/#/
BrabHLH016	Brassica rapa	https://doi.org/10.1007/s00438-013-0791-3	Bra003073	Brassica_rapa.20100830_v1.2.pep|v1.2|Brassicaceae Database|http://brassicadb.cn/#/
BrabHLH017	Brassica rapa	https://doi.org/10.1007/s00438-013-0791-3	Bra003260	Brassica_rapa.20100830_v1.2.pep|v1.2|Brassicaceae Database|http://brassicadb.cn/#/
BrabHLH018	Brassica rapa	https://doi.org/10.1007/s00438-013-0791-3	Bra003261	Brassica_rapa.20100830_v1.2.pep|v1.2|Brassicaceae Database|http://brassicadb.cn/#/
BrabHLH019	Brassica rapa	https://doi.org/10.1007/s00438-013-0791-3	Bra003300	Brassica_rapa.20100830_v1.2.pep|v1.2|Brassicaceae Database|http://brassicadb.cn/#/
BrabHLH020	Brassica rapa	https://doi.org/10.1007/s00438-013-0791-3	Bra003483	Brassica_rapa.20100830_v1.2.pep|v1.2|Brassicaceae Database|http://brassicadb.cn/#/
BrabHLH021	Brassica rapa	https://doi.org/10.1007/s00438-013-0791-3	Bra003797	Brassica_rapa.20100830_v1.2.pep|v1.2|Brassicaceae Database|http://brassicadb.cn/#/
BrabHLH022	Brassica rapa	https://doi.org/10.1007/s00438-013-0791-3	Bra003886	Brassica_rapa.20100830_v1.2.pep|v1.2|Brassicaceae Database|http://brassicadb.cn/#/
BrabHLH023	Brassica rapa	https://doi.org/10.1007/s00438-013-0791-3	Bra004015	Brassica_rapa.20100830_v1.2.pep|v1.2|Brassicaceae Database|http://brassicadb.cn/#/
BrabHLH024	Brassica rapa	https://doi.org/10.1007/s00438-013-0791-3	Bra004169	Brassica_rapa.20100830_v1.2.pep|v1.2|Brassicaceae Database|http://brassicadb.cn/#/
BrabHLH025	Brassica rapa	https://doi.org/10.1007/s00438-013-0791-3	Bra004338	Brassica_rapa.20100830_v1.2.pep|v1.2|Brassicaceae Database|http://brassicadb.cn/#/
BrabHLH026	Brassica rapa	https://doi.org/10.1007/s00438-013-0791-3	Bra004348	Brassica_rapa.20100830_v1.2.pep|v1.2|Brassicaceae Database|http://brassicadb.cn/#/
BrabHLH027	Brassica rapa	https://doi.org/10.1007/s00438-013-0791-3	Bra004355	Brassica_rapa.20100830_v1.2.pep|v1.2|Brassicaceae Database|http://brassicadb.cn/#/
BrabHLH028	Brassica rapa	https://doi.org/10.1007/s00438-013-0791-3	Bra004489	Brassica_rapa.20100830_v1.2.pep|v1.2|Brassicaceae Database|http://brassicadb.cn/#/
BrabHLH029	Brassica rapa	https://doi.org/10.1007/s00438-013-0791-3	Bra004505	Brassica_rapa.20100830_v1.2.pep|v1.2|Brassicaceae Database|http://brassicadb.cn/#/
BrabHLH030	Brassica rapa	https://doi.org/10.1007/s00438-013-0791-3	Bra004532	Brassica_rapa.20100830_v1.2.pep|v1.2|Brassicaceae Database|http://brassicadb.cn/#/
BrabHLH031	Brassica rapa	https://doi.org/10.1007/s00438-013-0791-3	Bra004599	Brassica_rapa.20100830_v1.2.pep|v1.2|Brassicaceae Database|http://brassicadb.cn/#/
BrabHLH032	Brassica rapa	https://doi.org/10.1007/s00438-013-0791-3	Bra004609	Brassica_rapa.20100830_v1.2.pep|v1.2|Brassicaceae Database|http://brassicadb.cn/#/
BrabHLH033	Brassica rapa	https://doi.org/10.1007/s00438-013-0791-3	Bra004678	Brassica_rapa.20100830_v1.2.pep|v1.2|Brassicaceae Database|http://brassicadb.cn/#/
BrabHLH034	Brassica rapa	https://doi.org/10.1007/s00438-013-0791-3	Bra004679	Brassica_rapa.20100830_v1.2.pep|v1.2|Brassicaceae Database|http://brassicadb.cn/#/
BrabHLH035	Brassica rapa	https://doi.org/10.1007/s00438-013-0791-3	Bra004748	Brassica_rapa.20100830_v1.2.pep|v1.2|Brassicaceae Database|http://brassicadb.cn/#/
BrabHLH036	Brassica rapa	https://doi.org/10.1007/s00438-013-0791-3	Bra005389	Brassica_rapa.20100830_v1.2.pep|v1.2|Brassicaceae Database|http://brassicadb.cn/#/
BrabHLH037	Brassica rapa	https://doi.org/10.1007/s00438-013-0791-3	Bra005795	Brassica_rapa.20100830_v1.2.pep|v1.2|Brassicaceae Database|http://brassicadb.cn/#/
BrabHLH038	Brassica rapa	https://doi.org/10.1007/s00438-013-0791-3	Bra005969	Brassica_rapa.20100830_v1.2.pep|v1.2|Brassicaceae Database|http://brassicadb.cn/#/
BrabHLH039	Brassica rapa	https://doi.org/10.1007/s00438-013-0791-3	Bra006286	Brassica_rapa.20100830_v1.2.pep|v1.2|Brassicaceae Database|http://brassicadb.cn/#/
BrabHLH040	Brassica rapa	https://doi.org/10.1007/s00438-013-0791-3	Bra006788	Brassica_rapa.20100830_v1.2.pep|v1.2|Brassicaceae Database|http://brassicadb.cn/#/
BrabHLH041	Brassica rapa	https://doi.org/10.1007/s00438-013-0791-3	Bra006831	Brassica_rapa.20100830_v1.2.pep|v1.2|Brassicaceae Database|http://brassicadb.cn/#/
BrabHLH042	Brassica rapa	https://doi.org/10.1007/s00438-013-0791-3	Bra007289	Brassica_rapa.20100830_v1.2.pep|v1.2|Brassicaceae Database|http://brassicadb.cn/#/
BrabHLH043	Brassica rapa	https://doi.org/10.1007/s00438-013-0791-3	Bra007290	Brassica_rapa.20100830_v1.2.pep|v1.2|Brassicaceae Database|http://brassicadb.cn/#/
BrabHLH044	Brassica rapa	https://doi.org/10.1007/s00438-013-0791-3	Bra007358	Brassica_rapa.20100830_v1.2.pep|v1.2|Brassicaceae Database|http://brassicadb.cn/#/
BrabHLH045	Brassica rapa	https://doi.org/10.1007/s00438-013-0791-3	Bra007430	Brassica_rapa.20100830_v1.2.pep|v1.2|Brassicaceae Database|http://brassicadb.cn/#/
BrabHLH046	Brassica rapa	https://doi.org/10.1007/s00438-013-0791-3	Bra007644	Brassica_rapa.20100830_v1.2.pep|v1.2|Brassicaceae Database|http://brassicadb.cn/#/
BrabHLH047	Brassica rapa	https://doi.org/10.1007/s00438-013-0791-3	Bra007863	Brassica_rapa.20100830_v1.2.pep|v1.2|Brassicaceae Database|http://brassicadb.cn/#/
BrabHLH048	Brassica rapa	https://doi.org/10.1007/s00438-013-0791-3	Bra008017	Brassica_rapa.20100830_v1.2.pep|v1.2|Brassicaceae Database|http://brassicadb.cn/#/
BrabHLH049	Brassica rapa	https://doi.org/10.1007/s00438-013-0791-3	Bra008113	Brassica_rapa.20100830_v1.2.pep|v1.2|Brassicaceae Database|http://brassicadb.cn/#/
BrabHLH050	Brassica rapa	https://doi.org/10.1007/s00438-013-0791-3	Bra008154	Brassica_rapa.20100830_v1.2.pep|v1.2|Brassicaceae Database|http://brassicadb.cn/#/
BrabHLH051	Brassica rapa	https://doi.org/10.1007/s00438-013-0791-3	Bra008716	Brassica_rapa.20100830_v1.2.pep|v1.2|Brassicaceae Database|http://brassicadb.cn/#/
BrabHLH052	Brassica rapa	https://doi.org/10.1007/s00438-013-0791-3	Bra009322	Brassica_rapa.20100830_v1.2.pep|v1.2|Brassicaceae Database|http://brassicadb.cn/#/
BrabHLH053	Brassica rapa	https://doi.org/10.1007/s00438-013-0791-3	Bra010178	Brassica_rapa.20100830_v1.2.pep|v1.2|Brassicaceae Database|http://brassicadb.cn/#/
BrabHLH054	Brassica rapa	https://doi.org/10.1007/s00438-013-0791-3	Bra010467	Brassica_rapa.20100830_v1.2.pep|v1.2|Brassicaceae Database|http://brassicadb.cn/#/
BrabHLH055	Brassica rapa	https://doi.org/10.1007/s00438-013-0791-3	Bra010558	Brassica_rapa.20100830_v1.2.pep|v1.2|Brassicaceae Database|http://brassicadb.cn/#/
BrabHLH056	Brassica rapa	https://doi.org/10.1007/s00438-013-0791-3	Bra010591	Brassica_rapa.20100830_v1.2.pep|v1.2|Brassicaceae Database|http://brassicadb.cn/#/
BrabHLH057	Brassica rapa	https://doi.org/10.1007/s00438-013-0791-3	Bra010617	Brassica_rapa.20100830_v1.2.pep|v1.2|Brassicaceae Database|http://brassicadb.cn/#/
BrabHLH058	Brassica rapa	https://doi.org/10.1007/s00438-013-0791-3	Bra010635	Brassica_rapa.20100830_v1.2.pep|v1.2|Brassicaceae Database|http://brassicadb.cn/#/
BrabHLH059	Brassica rapa	https://doi.org/10.1007/s00438-013-0791-3	Bra010921	Brassica_rapa.20100830_v1.2.pep|v1.2|Brassicaceae Database|http://brassicadb.cn/#/
BrabHLH060	Brassica rapa	https://doi.org/10.1007/s00438-013-0791-3	Bra010993	Brassica_rapa.20100830_v1.2.pep|v1.2|Brassicaceae Database|http://brassicadb.cn/#/
BrabHLH061	Brassica rapa	https://doi.org/10.1007/s00438-013-0791-3	Bra011061	Brassica_rapa.20100830_v1.2.pep|v1.2|Brassicaceae Database|http://brassicadb.cn/#/
BrabHLH062	Brassica rapa	https://doi.org/10.1007/s00438-013-0791-3	Bra011062	Brassica_rapa.20100830_v1.2.pep|v1.2|Brassicaceae Database|http://brassicadb.cn/#/
BrabHLH063	Brassica rapa	https://doi.org/10.1007/s00438-013-0791-3	Bra011152	Brassica_rapa.20100830_v1.2.pep|v1.2|Brassicaceae Database|http://brassicadb.cn/#/
BrabHLH064	Brassica rapa	https://doi.org/10.1007/s00438-013-0791-3	Bra011237	Brassica_rapa.20100830_v1.2.pep|v1.2|Brassicaceae Database|http://brassicadb.cn/#/
BrabHLH065	Brassica rapa	https://doi.org/10.1007/s00438-013-0791-3	Bra011476	Brassica_rapa.20100830_v1.2.pep|v1.2|Brassicaceae Database|http://brassicadb.cn/#/
BrabHLH066	Brassica rapa	https://doi.org/10.1007/s00438-013-0791-3	Bra011540	Brassica_rapa.20100830_v1.2.pep|v1.2|Brassicaceae Database|http://brassicadb.cn/#/
BrabHLH067	Brassica rapa	https://doi.org/10.1007/s00438-013-0791-3	Bra011658	Brassica_rapa.20100830_v1.2.pep|v1.2|Brassicaceae Database|http://brassicadb.cn/#/
BrabHLH068	Brassica rapa	https://doi.org/10.1007/s00438-013-0791-3	Bra011740	Brassica_rapa.20100830_v1.2.pep|v1.2|Brassicaceae Database|http://brassicadb.cn/#/
BrabHLH069	Brassica rapa	https://doi.org/10.1007/s00438-013-0791-3	Bra011790	Brassica_rapa.20100830_v1.2.pep|v1.2|Brassicaceae Database|http://brassicadb.cn/#/
BrabHLH070	Brassica rapa	https://doi.org/10.1007/s00438-013-0791-3	Bra011972	Brassica_rapa.20100830_v1.2.pep|v1.2|Brassicaceae Database|http://brassicadb.cn/#/
BrabHLH071	Brassica rapa	https://doi.org/10.1007/s00438-013-0791-3	Bra012128	Brassica_rapa.20100830_v1.2.pep|v1.2|Brassicaceae Database|http://brassicadb.cn/#/
BrabHLH072	Brassica rapa	https://doi.org/10.1007/s00438-013-0791-3	Bra012133	Brassica_rapa.20100830_v1.2.pep|v1.2|Brassicaceae Database|http://brassicadb.cn/#/
BrabHLH073	Brassica rapa	https://doi.org/10.1007/s00438-013-0791-3	Bra012329	Brassica_rapa.20100830_v1.2.pep|v1.2|Brassicaceae Database|http://brassicadb.cn/#/
BrabHLH074	Brassica rapa	https://doi.org/10.1007/s00438-013-0791-3	Bra012435	Brassica_rapa.20100830_v1.2.pep|v1.2|Brassicaceae Database|http://brassicadb.cn/#/
BrabHLH075	Brassica rapa	https://doi.org/10.1007/s00438-013-0791-3	Bra012720	Brassica_rapa.20100830_v1.2.pep|v1.2|Brassicaceae Database|http://brassicadb.cn/#/
BrabHLH076	Brassica rapa	https://doi.org/10.1007/s00438-013-0791-3	Bra012972	Brassica_rapa.20100830_v1.2.pep|v1.2|Brassicaceae Database|http://brassicadb.cn/#/
BrabHLH077	Brassica rapa	https://doi.org/10.1007/s00438-013-0791-3	Bra013041	Brassica_rapa.20100830_v1.2.pep|v1.2|Brassicaceae Database|http://brassicadb.cn/#/
BrabHLH078	Brassica rapa	https://doi.org/10.1007/s00438-013-0791-3	Bra013128	Brassica_rapa.20100830_v1.2.pep|v1.2|Brassicaceae Database|http://brassicadb.cn/#/
BrabHLH079	Brassica rapa	https://doi.org/10.1007/s00438-013-0791-3	Bra013263	Brassica_rapa.20100830_v1.2.pep|v1.2|Brassicaceae Database|http://brassicadb.cn/#/
BrabHLH080	Brassica rapa	https://doi.org/10.1007/s00438-013-0791-3	Bra013486	Brassica_rapa.20100830_v1.2.pep|v1.2|Brassicaceae Database|http://brassicadb.cn/#/
BrabHLH081	Brassica rapa	https://doi.org/10.1007/s00438-013-0791-3	Bra013519	Brassica_rapa.20100830_v1.2.pep|v1.2|Brassicaceae Database|http://brassicadb.cn/#/
BrabHLH082	Brassica rapa	https://doi.org/10.1007/s00438-013-0791-3	Bra013889	Brassica_rapa.20100830_v1.2.pep|v1.2|Brassicaceae Database|http://brassicadb.cn/#/
BrabHLH083	Brassica rapa	https://doi.org/10.1007/s00438-013-0791-3	Bra014603	Brassica_rapa.20100830_v1.2.pep|v1.2|Brassicaceae Database|http://brassicadb.cn/#/
BrabHLH084	Brassica rapa	https://doi.org/10.1007/s00438-013-0791-3	Bra014653	Brassica_rapa.20100830_v1.2.pep|v1.2|Brassicaceae Database|http://brassicadb.cn/#/
BrabHLH085	Brassica rapa	https://doi.org/10.1007/s00438-013-0791-3	Bra014654	Brassica_rapa.20100830_v1.2.pep|v1.2|Brassicaceae Database|http://brassicadb.cn/#/
BrabHLH086	Brassica rapa	https://doi.org/10.1007/s00438-013-0791-3	Bra014657	Brassica_rapa.20100830_v1.2.pep|v1.2|Brassicaceae Database|http://brassicadb.cn/#/
BrabHLH087	Brassica rapa	https://doi.org/10.1007/s00438-013-0791-3	Bra014658	Brassica_rapa.20100830_v1.2.pep|v1.2|Brassicaceae Database|http://brassicadb.cn/#/
BrabHLH088	Brassica rapa	https://doi.org/10.1007/s00438-013-0791-3	Bra014659	Brassica_rapa.20100830_v1.2.pep|v1.2|Brassicaceae Database|http://brassicadb.cn/#/
BrabHLH089	Brassica rapa	https://doi.org/10.1007/s00438-013-0791-3	Bra014672	Brassica_rapa.20100830_v1.2.pep|v1.2|Brassicaceae Database|http://brassicadb.cn/#/
BrabHLH090	Brassica rapa	https://doi.org/10.1007/s00438-013-0791-3	Bra014923	Brassica_rapa.20100830_v1.2.pep|v1.2|Brassicaceae Database|http://brassicadb.cn/#/
BrabHLH091	Brassica rapa	https://doi.org/10.1007/s00438-013-0791-3	Bra014970	Brassica_rapa.20100830_v1.2.pep|v1.2|Brassicaceae Database|http://brassicadb.cn/#/
BrabHLH092	Brassica rapa	https://doi.org/10.1007/s00438-013-0791-3	Bra014971	Brassica_rapa.20100830_v1.2.pep|v1.2|Brassicaceae Database|http://brassicadb.cn/#/
BrabHLH093	Brassica rapa	https://doi.org/10.1007/s00438-013-0791-3	Bra014972	Brassica_rapa.20100830_v1.2.pep|v1.2|Brassicaceae Database|http://brassicadb.cn/#/
BrabHLH094	Brassica rapa	https://doi.org/10.1007/s00438-013-0791-3	Bra015456	Brassica_rapa.20100830_v1.2.pep|v1.2|Brassicaceae Database|http://brassicadb.cn/#/
BrabHLH095	Brassica rapa	https://doi.org/10.1007/s00438-013-0791-3	Bra015480	Brassica_rapa.20100830_v1.2.pep|v1.2|Brassicaceae Database|http://brassicadb.cn/#/
BrabHLH096	Brassica rapa	https://doi.org/10.1007/s00438-013-0791-3	Bra015906	Brassica_rapa.20100830_v1.2.pep|v1.2|Brassicaceae Database|http://brassicadb.cn/#/
BrabHLH097	Brassica rapa	https://doi.org/10.1007/s00438-013-0791-3	Bra015960	Brassica_rapa.20100830_v1.2.pep|v1.2|Brassicaceae Database|http://brassicadb.cn/#/
BrabHLH098	Brassica rapa	https://doi.org/10.1007/s00438-013-0791-3	Bra016080	Brassica_rapa.20100830_v1.2.pep|v1.2|Brassicaceae Database|http://brassicadb.cn/#/
BrabHLH099	Brassica rapa	https://doi.org/10.1007/s00438-013-0791-3	Bra016156	Brassica_rapa.20100830_v1.2.pep|v1.2|Brassicaceae Database|http://brassicadb.cn/#/
BrabHLH100	Brassica rapa	https://doi.org/10.1007/s00438-013-0791-3	Bra016299	Brassica_rapa.20100830_v1.2.pep|v1.2|Brassicaceae Database|http://brassicadb.cn/#/
BrabHLH101	Brassica rapa	https://doi.org/10.1007/s00438-013-0791-3	Bra016377	Brassica_rapa.20100830_v1.2.pep|v1.2|Brassicaceae Database|http://brassicadb.cn/#/
BrabHLH102	Brassica rapa	https://doi.org/10.1007/s00438-013-0791-3	Bra016749	Brassica_rapa.20100830_v1.2.pep|v1.2|Brassicaceae Database|http://brassicadb.cn/#/
BrabHLH103	Brassica rapa	https://doi.org/10.1007/s00438-013-0791-3	Bra016886	Brassica_rapa.20100830_v1.2.pep|v1.2|Brassicaceae Database|http://brassicadb.cn/#/
BrabHLH104	Brassica rapa	https://doi.org/10.1007/s00438-013-0791-3	Bra016946	Brassica_rapa.20100830_v1.2.pep|v1.2|Brassicaceae Database|http://brassicadb.cn/#/
BrabHLH105	Brassica rapa	https://doi.org/10.1007/s00438-013-0791-3	Bra016951	Brassica_rapa.20100830_v1.2.pep|v1.2|Brassicaceae Database|http://brassicadb.cn/#/
BrabHLH106	Brassica rapa	https://doi.org/10.1007/s00438-013-0791-3	Bra017024	Brassica_rapa.20100830_v1.2.pep|v1.2|Brassicaceae Database|http://brassicadb.cn/#/
BrabHLH107	Brassica rapa	https://doi.org/10.1007/s00438-013-0791-3	Bra017520	Brassica_rapa.20100830_v1.2.pep|v1.2|Brassicaceae Database|http://brassicadb.cn/#/
BrabHLH108	Brassica rapa	https://doi.org/10.1007/s00438-013-0791-3	Bra017523	Brassica_rapa.20100830_v1.2.pep|v1.2|Brassicaceae Database|http://brassicadb.cn/#/
BrabHLH109	Brassica rapa	https://doi.org/10.1007/s00438-013-0791-3	Bra017527	Brassica_rapa.20100830_v1.2.pep|v1.2|Brassicaceae Database|http://brassicadb.cn/#/
BrabHLH110	Brassica rapa	https://doi.org/10.1007/s00438-013-0791-3	Bra017533	Brassica_rapa.20100830_v1.2.pep|v1.2|Brassicaceae Database|http://brassicadb.cn/#/
BrabHLH111	Brassica rapa	https://doi.org/10.1007/s00438-013-0791-3	Bra017745	Brassica_rapa.20100830_v1.2.pep|v1.2|Brassicaceae Database|http://brassicadb.cn/#/
BrabHLH112	Brassica rapa	https://doi.org/10.1007/s00438-013-0791-3	Bra017765	Brassica_rapa.20100830_v1.2.pep|v1.2|Brassicaceae Database|http://brassicadb.cn/#/
BrabHLH113	Brassica rapa	https://doi.org/10.1007/s00438-013-0791-3	Bra018117	Brassica_rapa.20100830_v1.2.pep|v1.2|Brassicaceae Database|http://brassicadb.cn/#/
BrabHLH114	Brassica rapa	https://doi.org/10.1007/s00438-013-0791-3	Bra018269	Brassica_rapa.20100830_v1.2.pep|v1.2|Brassicaceae Database|http://brassicadb.cn/#/
BrabHLH115	Brassica rapa	https://doi.org/10.1007/s00438-013-0791-3	Bra018270	Brassica_rapa.20100830_v1.2.pep|v1.2|Brassicaceae Database|http://brassicadb.cn/#/
BrabHLH116	Brassica rapa	https://doi.org/10.1007/s00438-013-0791-3	Bra018461	Brassica_rapa.20100830_v1.2.pep|v1.2|Brassicaceae Database|http://brassicadb.cn/#/
BrabHLH117	Brassica rapa	https://doi.org/10.1007/s00438-013-0791-3	Bra018539	Brassica_rapa.20100830_v1.2.pep|v1.2|Brassicaceae Database|http://brassicadb.cn/#/
BrabHLH118	Brassica rapa	https://doi.org/10.1007/s00438-013-0791-3	Bra018796	Brassica_rapa.20100830_v1.2.pep|v1.2|Brassicaceae Database|http://brassicadb.cn/#/
BrabHLH119	Brassica rapa	https://doi.org/10.1007/s00438-013-0791-3	Bra018896	Brassica_rapa.20100830_v1.2.pep|v1.2|Brassicaceae Database|http://brassicadb.cn/#/
BrabHLH120	Brassica rapa	https://doi.org/10.1007/s00438-013-0791-3	Bra019166	Brassica_rapa.20100830_v1.2.pep|v1.2|Brassicaceae Database|http://brassicadb.cn/#/
BrabHLH121	Brassica rapa	https://doi.org/10.1007/s00438-013-0791-3	Bra019167	Brassica_rapa.20100830_v1.2.pep|v1.2|Brassicaceae Database|http://brassicadb.cn/#/
BrabHLH122	Brassica rapa	https://doi.org/10.1007/s00438-013-0791-3	Bra019708	Brassica_rapa.20100830_v1.2.pep|v1.2|Brassicaceae Database|http://brassicadb.cn/#/
BrabHLH123	Brassica rapa	https://doi.org/10.1007/s00438-013-0791-3	Bra019773	Brassica_rapa.20100830_v1.2.pep|v1.2|Brassicaceae Database|http://brassicadb.cn/#/
BrabHLH124	Brassica rapa	https://doi.org/10.1007/s00438-013-0791-3	Bra019794	Brassica_rapa.20100830_v1.2.pep|v1.2|Brassicaceae Database|http://brassicadb.cn/#/
BrabHLH125	Brassica rapa	https://doi.org/10.1007/s00438-013-0791-3	Bra019914	Brassica_rapa.20100830_v1.2.pep|v1.2|Brassicaceae Database|http://brassicadb.cn/#/
BrabHLH126	Brassica rapa	https://doi.org/10.1007/s00438-013-0791-3	Bra019935	Brassica_rapa.20100830_v1.2.pep|v1.2|Brassicaceae Database|http://brassicadb.cn/#/
BrabHLH127	Brassica rapa	https://doi.org/10.1007/s00438-013-0791-3	Bra019962	Brassica_rapa.20100830_v1.2.pep|v1.2|Brassicaceae Database|http://brassicadb.cn/#/
BrabHLH128	Brassica rapa	https://doi.org/10.1007/s00438-013-0791-3	Bra020017	Brassica_rapa.20100830_v1.2.pep|v1.2|Brassicaceae Database|http://brassicadb.cn/#/
BrabHLH129	Brassica rapa	https://doi.org/10.1007/s00438-013-0791-3	Bra020398	Brassica_rapa.20100830_v1.2.pep|v1.2|Brassicaceae Database|http://brassicadb.cn/#/
BrabHLH130	Brassica rapa	https://doi.org/10.1007/s00438-013-0791-3	Bra020462	Brassica_rapa.20100830_v1.2.pep|v1.2|Brassicaceae Database|http://brassicadb.cn/#/
BrabHLH131	Brassica rapa	https://doi.org/10.1007/s00438-013-0791-3	Bra020691	Brassica_rapa.20100830_v1.2.pep|v1.2|Brassicaceae Database|http://brassicadb.cn/#/
BrabHLH132	Brassica rapa	https://doi.org/10.1007/s00438-013-0791-3	Bra020775	Brassica_rapa.20100830_v1.2.pep|v1.2|Brassicaceae Database|http://brassicadb.cn/#/
BrabHLH133	Brassica rapa	https://doi.org/10.1007/s00438-013-0791-3	Bra021710	Brassica_rapa.20100830_v1.2.pep|v1.2|Brassicaceae Database|http://brassicadb.cn/#/
BrabHLH134	Brassica rapa	https://doi.org/10.1007/s00438-013-0791-3	Bra021711	Brassica_rapa.20100830_v1.2.pep|v1.2|Brassicaceae Database|http://brassicadb.cn/#/
BrabHLH135	Brassica rapa	https://doi.org/10.1007/s00438-013-0791-3	Bra021933	Brassica_rapa.20100830_v1.2.pep|v1.2|Brassicaceae Database|http://brassicadb.cn/#/
BrabHLH136	Brassica rapa	https://doi.org/10.1007/s00438-013-0791-3	Bra022562	Brassica_rapa.20100830_v1.2.pep|v1.2|Brassicaceae Database|http://brassicadb.cn/#/
BrabHLH137	Brassica rapa	https://doi.org/10.1007/s00438-013-0791-3	Bra022638	Brassica_rapa.20100830_v1.2.pep|v1.2|Brassicaceae Database|http://brassicadb.cn/#/
BrabHLH138	Brassica rapa	https://doi.org/10.1007/s00438-013-0791-3	Bra022738	Brassica_rapa.20100830_v1.2.pep|v1.2|Brassicaceae Database|http://brassicadb.cn/#/
BrabHLH139	Brassica rapa	https://doi.org/10.1007/s00438-013-0791-3	Bra022753	Brassica_rapa.20100830_v1.2.pep|v1.2|Brassicaceae Database|http://brassicadb.cn/#/
BrabHLH140	Brassica rapa	https://doi.org/10.1007/s00438-013-0791-3	Bra022993	Brassica_rapa.20100830_v1.2.pep|v1.2|Brassicaceae Database|http://brassicadb.cn/#/
BrabHLH141	Brassica rapa	https://doi.org/10.1007/s00438-013-0791-3	Bra023508	Brassica_rapa.20100830_v1.2.pep|v1.2|Brassicaceae Database|http://brassicadb.cn/#/
BrabHLH142	Brassica rapa	https://doi.org/10.1007/s00438-013-0791-3	Bra024115	Brassica_rapa.20100830_v1.2.pep|v1.2|Brassicaceae Database|http://brassicadb.cn/#/
BrabHLH143	Brassica rapa	https://doi.org/10.1007/s00438-013-0791-3	Bra024404	Brassica_rapa.20100830_v1.2.pep|v1.2|Brassicaceae Database|http://brassicadb.cn/#/
BrabHLH144	Brassica rapa	https://doi.org/10.1007/s00438-013-0791-3	Bra024474	Brassica_rapa.20100830_v1.2.pep|v1.2|Brassicaceae Database|http://brassicadb.cn/#/
BrabHLH145	Brassica rapa	https://doi.org/10.1007/s00438-013-0791-3	Bra024672	Brassica_rapa.20100830_v1.2.pep|v1.2|Brassicaceae Database|http://brassicadb.cn/#/
BrabHLH146	Brassica rapa	https://doi.org/10.1007/s00438-013-0791-3	Bra024992	Brassica_rapa.20100830_v1.2.pep|v1.2|Brassicaceae Database|http://brassicadb.cn/#/
BrabHLH147	Brassica rapa	https://doi.org/10.1007/s00438-013-0791-3	Bra024993	Brassica_rapa.20100830_v1.2.pep|v1.2|Brassicaceae Database|http://brassicadb.cn/#/
BrabHLH148	Brassica rapa	https://doi.org/10.1007/s00438-013-0791-3	Bra024998	Brassica_rapa.20100830_v1.2.pep|v1.2|Brassicaceae Database|http://brassicadb.cn/#/
BrabHLH149	Brassica rapa	https://doi.org/10.1007/s00438-013-0791-3	Bra025007	Brassica_rapa.20100830_v1.2.pep|v1.2|Brassicaceae Database|http://brassicadb.cn/#/
BrabHLH150	Brassica rapa	https://doi.org/10.1007/s00438-013-0791-3	Bra025158	Brassica_rapa.20100830_v1.2.pep|v1.2|Brassicaceae Database|http://brassicadb.cn/#/
BrabHLH151	Brassica rapa	https://doi.org/10.1007/s00438-013-0791-3	Bra025226	Brassica_rapa.20100830_v1.2.pep|v1.2|Brassicaceae Database|http://brassicadb.cn/#/
BrabHLH152	Brassica rapa	https://doi.org/10.1007/s00438-013-0791-3	Bra025508	Brassica_rapa.20100830_v1.2.pep|v1.2|Brassicaceae Database|http://brassicadb.cn/#/
BrabHLH153	Brassica rapa	https://doi.org/10.1007/s00438-013-0791-3	Bra025910	Brassica_rapa.20100830_v1.2.pep|v1.2|Brassicaceae Database|http://brassicadb.cn/#/
BrabHLH154	Brassica rapa	https://doi.org/10.1007/s00438-013-0791-3	Bra026510	Brassica_rapa.20100830_v1.2.pep|v1.2|Brassicaceae Database|http://brassicadb.cn/#/
BrabHLH155	Brassica rapa	https://doi.org/10.1007/s00438-013-0791-3	Bra026967	Brassica_rapa.20100830_v1.2.pep|v1.2|Brassicaceae Database|http://brassicadb.cn/#/
BrabHLH156	Brassica rapa	https://doi.org/10.1007/s00438-013-0791-3	Bra027501	Brassica_rapa.20100830_v1.2.pep|v1.2|Brassicaceae Database|http://brassicadb.cn/#/
BrabHLH157	Brassica rapa	https://doi.org/10.1007/s00438-013-0791-3	Bra027653	Brassica_rapa.20100830_v1.2.pep|v1.2|Brassicaceae Database|http://brassicadb.cn/#/
BrabHLH158	Brassica rapa	https://doi.org/10.1007/s00438-013-0791-3	Bra027796	Brassica_rapa.20100830_v1.2.pep|v1.2|Brassicaceae Database|http://brassicadb.cn/#/
BrabHLH159	Brassica rapa	https://doi.org/10.1007/s00438-013-0791-3	Bra027958	Brassica_rapa.20100830_v1.2.pep|v1.2|Brassicaceae Database|http://brassicadb.cn/#/
BrabHLH160	Brassica rapa	https://doi.org/10.1007/s00438-013-0791-3	Bra028088	Brassica_rapa.20100830_v1.2.pep|v1.2|Brassicaceae Database|http://brassicadb.cn/#/
BrabHLH161	Brassica rapa	https://doi.org/10.1007/s00438-013-0791-3	Bra028335	Brassica_rapa.20100830_v1.2.pep|v1.2|Brassicaceae Database|http://brassicadb.cn/#/
BrabHLH162	Brassica rapa	https://doi.org/10.1007/s00438-013-0791-3	Bra028351	Brassica_rapa.20100830_v1.2.pep|v1.2|Brassicaceae Database|http://brassicadb.cn/#/
BrabHLH163	Brassica rapa	https://doi.org/10.1007/s00438-013-0791-3	Bra028357	Brassica_rapa.20100830_v1.2.pep|v1.2|Brassicaceae Database|http://brassicadb.cn/#/
BrabHLH164	Brassica rapa	https://doi.org/10.1007/s00438-013-0791-3	Bra028620	Brassica_rapa.20100830_v1.2.pep|v1.2|Brassicaceae Database|http://brassicadb.cn/#/
BrabHLH165	Brassica rapa	https://doi.org/10.1007/s00438-013-0791-3	Bra028895	Brassica_rapa.20100830_v1.2.pep|v1.2|Brassicaceae Database|http://brassicadb.cn/#/
BrabHLH166	Brassica rapa	https://doi.org/10.1007/s00438-013-0791-3	Bra029011	Brassica_rapa.20100830_v1.2.pep|v1.2|Brassicaceae Database|http://brassicadb.cn/#/
BrabHLH167	Brassica rapa	https://doi.org/10.1007/s00438-013-0791-3	Bra029088	Brassica_rapa.20100830_v1.2.pep|v1.2|Brassicaceae Database|http://brassicadb.cn/#/
BrabHLH168	Brassica rapa	https://doi.org/10.1007/s00438-013-0791-3	Bra029354	Brassica_rapa.20100830_v1.2.pep|v1.2|Brassicaceae Database|http://brassicadb.cn/#/
BrabHLH169	Brassica rapa	https://doi.org/10.1007/s00438-013-0791-3	Bra029640	Brassica_rapa.20100830_v1.2.pep|v1.2|Brassicaceae Database|http://brassicadb.cn/#/
BrabHLH170	Brassica rapa	https://doi.org/10.1007/s00438-013-0791-3	Bra030002	Brassica_rapa.20100830_v1.2.pep|v1.2|Brassicaceae Database|http://brassicadb.cn/#/
BrabHLH171	Brassica rapa	https://doi.org/10.1007/s00438-013-0791-3	Bra030063	Brassica_rapa.20100830_v1.2.pep|v1.2|Brassicaceae Database|http://brassicadb.cn/#/
BrabHLH172	Brassica rapa	https://doi.org/10.1007/s00438-013-0791-3	Bra030207	Brassica_rapa.20100830_v1.2.pep|v1.2|Brassicaceae Database|http://brassicadb.cn/#/
BrabHLH173	Brassica rapa	https://doi.org/10.1007/s00438-013-0791-3	Bra030208	Brassica_rapa.20100830_v1.2.pep|v1.2|Brassicaceae Database|http://brassicadb.cn/#/
BrabHLH174	Brassica rapa	https://doi.org/10.1007/s00438-013-0791-3	Bra030210	Brassica_rapa.20100830_v1.2.pep|v1.2|Brassicaceae Database|http://brassicadb.cn/#/
BrabHLH175	Brassica rapa	https://doi.org/10.1007/s00438-013-0791-3	Bra030459	Brassica_rapa.20100830_v1.2.pep|v1.2|Brassicaceae Database|http://brassicadb.cn/#/
BrabHLH176	Brassica rapa	https://doi.org/10.1007/s00438-013-0791-3	Bra031275	Brassica_rapa.20100830_v1.2.pep|v1.2|Brassicaceae Database|http://brassicadb.cn/#/
BrabHLH177	Brassica rapa	https://doi.org/10.1007/s00438-013-0791-3	Bra031413	Brassica_rapa.20100830_v1.2.pep|v1.2|Brassicaceae Database|http://brassicadb.cn/#/
BrabHLH178	Brassica rapa	https://doi.org/10.1007/s00438-013-0791-3	Bra031668	Brassica_rapa.20100830_v1.2.pep|v1.2|Brassicaceae Database|http://brassicadb.cn/#/
BrabHLH179	Brassica rapa	https://doi.org/10.1007/s00438-013-0791-3	Bra031700	Brassica_rapa.20100830_v1.2.pep|v1.2|Brassicaceae Database|http://brassicadb.cn/#/
BrabHLH180	Brassica rapa	https://doi.org/10.1007/s00438-013-0791-3	Bra031723	Brassica_rapa.20100830_v1.2.pep|v1.2|Brassicaceae Database|http://brassicadb.cn/#/
BrabHLH181	Brassica rapa	https://doi.org/10.1007/s00438-013-0791-3	Bra031852	Brassica_rapa.20100830_v1.2.pep|v1.2|Brassicaceae Database|http://brassicadb.cn/#/
BrabHLH182	Brassica rapa	https://doi.org/10.1007/s00438-013-0791-3	Bra031865	Brassica_rapa.20100830_v1.2.pep|v1.2|Brassicaceae Database|http://brassicadb.cn/#/
BrabHLH183	Brassica rapa	https://doi.org/10.1007/s00438-013-0791-3	Bra032111	Brassica_rapa.20100830_v1.2.pep|v1.2|Brassicaceae Database|http://brassicadb.cn/#/
BrabHLH184	Brassica rapa	https://doi.org/10.1007/s00438-013-0791-3	Bra032610	Brassica_rapa.20100830_v1.2.pep|v1.2|Brassicaceae Database|http://brassicadb.cn/#/
BrabHLH185	Brassica rapa	https://doi.org/10.1007/s00438-013-0791-3	Bra032846	Brassica_rapa.20100830_v1.2.pep|v1.2|Brassicaceae Database|http://brassicadb.cn/#/
BrabHLH186	Brassica rapa	https://doi.org/10.1007/s00438-013-0791-3	Bra032947	Brassica_rapa.20100830_v1.2.pep|v1.2|Brassicaceae Database|http://brassicadb.cn/#/
BrabHLH187	Brassica rapa	https://doi.org/10.1007/s00438-013-0791-3	Bra033273	Brassica_rapa.20100830_v1.2.pep|v1.2|Brassicaceae Database|http://brassicadb.cn/#/
BrabHLH188	Brassica rapa	https://doi.org/10.1007/s00438-013-0791-3	Bra033315	Brassica_rapa.20100830_v1.2.pep|v1.2|Brassicaceae Database|http://brassicadb.cn/#/
BrabHLH189	Brassica rapa	https://doi.org/10.1007/s00438-013-0791-3	Bra033368	Brassica_rapa.20100830_v1.2.pep|v1.2|Brassicaceae Database|http://brassicadb.cn/#/
BrabHLH190	Brassica rapa	https://doi.org/10.1007/s00438-013-0791-3	Bra033690	Brassica_rapa.20100830_v1.2.pep|v1.2|Brassicaceae Database|http://brassicadb.cn/#/
BrabHLH191	Brassica rapa	https://doi.org/10.1007/s00438-013-0791-3	Bra033950	Brassica_rapa.20100830_v1.2.pep|v1.2|Brassicaceae Database|http://brassicadb.cn/#/
BrabHLH192	Brassica rapa	https://doi.org/10.1007/s00438-013-0791-3	Bra034246	Brassica_rapa.20100830_v1.2.pep|v1.2|Brassicaceae Database|http://brassicadb.cn/#/
BrabHLH193	Brassica rapa	https://doi.org/10.1007/s00438-013-0791-3	Bra034392	Brassica_rapa.20100830_v1.2.pep|v1.2|Brassicaceae Database|http://brassicadb.cn/#/
BrabHLH194	Brassica rapa	https://doi.org/10.1007/s00438-013-0791-3	Bra034421	Brassica_rapa.20100830_v1.2.pep|v1.2|Brassicaceae Database|http://brassicadb.cn/#/
BrabHLH195	Brassica rapa	https://doi.org/10.1007/s00438-013-0791-3	Bra034587	Brassica_rapa.20100830_v1.2.pep|v1.2|Brassicaceae Database|http://brassicadb.cn/#/
BrabHLH196	Brassica rapa	https://doi.org/10.1007/s00438-013-0791-3	Bra034636	Brassica_rapa.20100830_v1.2.pep|v1.2|Brassicaceae Database|http://brassicadb.cn/#/
BrabHLH197	Brassica rapa	https://doi.org/10.1007/s00438-013-0791-3	Bra035639	Brassica_rapa.20100830_v1.2.pep|v1.2|Brassicaceae Database|http://brassicadb.cn/#/
BrabHLH198	Brassica rapa	https://doi.org/10.1007/s00438-013-0791-3	Bra035888	Brassica_rapa.20100830_v1.2.pep|v1.2|Brassicaceae Database|http://brassicadb.cn/#/
BrabHLH199	Brassica rapa	https://doi.org/10.1007/s00438-013-0791-3	Bra036071	Brassica_rapa.20100830_v1.2.pep|v1.2|Brassicaceae Database|http://brassicadb.cn/#/
BrabHLH200	Brassica rapa	https://doi.org/10.1007/s00438-013-0791-3	Bra036256	Brassica_rapa.20100830_v1.2.pep|v1.2|Brassicaceae Database|http://brassicadb.cn/#/
BrabHLH201	Brassica rapa	https://doi.org/10.1007/s00438-013-0791-3	Bra036640	Brassica_rapa.20100830_v1.2.pep|v1.2|Brassicaceae Database|http://brassicadb.cn/#/
BrabHLH202	Brassica rapa	https://doi.org/10.1007/s00438-013-0791-3	Bra036760	Brassica_rapa.20100830_v1.2.pep|v1.2|Brassicaceae Database|http://brassicadb.cn/#/
BrabHLH203	Brassica rapa	https://doi.org/10.1007/s00438-013-0791-3	Bra036801	Brassica_rapa.20100830_v1.2.pep|v1.2|Brassicaceae Database|http://brassicadb.cn/#/
BrabHLH204	Brassica rapa	https://doi.org/10.1007/s00438-013-0791-3	Bra036969	Brassica_rapa.20100830_v1.2.pep|v1.2|Brassicaceae Database|http://brassicadb.cn/#/
BrabHLH205	Brassica rapa	https://doi.org/10.1007/s00438-013-0791-3	Bra037059	Brassica_rapa.20100830_v1.2.pep|v1.2|Brassicaceae Database|http://brassicadb.cn/#/
BrabHLH206	Brassica rapa	https://doi.org/10.1007/s00438-013-0791-3	Bra037128	Brassica_rapa.20100830_v1.2.pep|v1.2|Brassicaceae Database|http://brassicadb.cn/#/
BrabHLH207	Brassica rapa	https://doi.org/10.1007/s00438-013-0791-3	Bra037226	Brassica_rapa.20100830_v1.2.pep|v1.2|Brassicaceae Database|http://brassicadb.cn/#/
BrabHLH208	Brassica rapa	https://doi.org/10.1007/s00438-013-0791-3	Bra037312	Brassica_rapa.20100830_v1.2.pep|v1.2|Brassicaceae Database|http://brassicadb.cn/#/
BrabHLH209	Brassica rapa	https://doi.org/10.1007/s00438-013-0791-3	Bra037414	Brassica_rapa.20100830_v1.2.pep|v1.2|Brassicaceae Database|http://brassicadb.cn/#/
BrabHLH210	Brassica rapa	https://doi.org/10.1007/s00438-013-0791-3	Bra037478	Brassica_rapa.20100830_v1.2.pep|v1.2|Brassicaceae Database|http://brassicadb.cn/#/
BrabHLH211	Brassica rapa	https://doi.org/10.1007/s00438-013-0791-3	Bra037732	Brassica_rapa.20100830_v1.2.pep|v1.2|Brassicaceae Database|http://brassicadb.cn/#/
BrabHLH212	Brassica rapa	https://doi.org/10.1007/s00438-013-0791-3	Bra037742	Brassica_rapa.20100830_v1.2.pep|v1.2|Brassicaceae Database|http://brassicadb.cn/#/
BrabHLH213	Brassica rapa	https://doi.org/10.1007/s00438-013-0791-3	Bra037887	Brassica_rapa.20100830_v1.2.pep|v1.2|Brassicaceae Database|http://brassicadb.cn/#/
BrabHLH214	Brassica rapa	https://doi.org/10.1007/s00438-013-0791-3	Bra038236	Brassica_rapa.20100830_v1.2.pep|v1.2|Brassicaceae Database|http://brassicadb.cn/#/
BrabHLH215	Brassica rapa	https://doi.org/10.1007/s00438-013-0791-3	Bra038332	Brassica_rapa.20100830_v1.2.pep|v1.2|Brassicaceae Database|http://brassicadb.cn/#/
BrabHLH216	Brassica rapa	https://doi.org/10.1007/s00438-013-0791-3	Bra038336	Brassica_rapa.20100830_v1.2.pep|v1.2|Brassicaceae Database|http://brassicadb.cn/#/
BrabHLH217	Brassica rapa	https://doi.org/10.1007/s00438-013-0791-3	Bra038458	Brassica_rapa.20100830_v1.2.pep|v1.2|Brassicaceae Database|http://brassicadb.cn/#/
BrabHLH218	Brassica rapa	https://doi.org/10.1007/s00438-013-0791-3	Bra038792	Brassica_rapa.20100830_v1.2.pep|v1.2|Brassicaceae Database|http://brassicadb.cn/#/
BrabHLH219	Brassica rapa	https://doi.org/10.1007/s00438-013-0791-3	Bra039279	Brassica_rapa.20100830_v1.2.pep|v1.2|Brassicaceae Database|http://brassicadb.cn/#/
BrabHLH220	Brassica rapa	https://doi.org/10.1007/s00438-013-0791-3	Bra039618	Brassica_rapa.20100830_v1.2.pep|v1.2|Brassicaceae Database|http://brassicadb.cn/#/
BrabHLH221	Brassica rapa	https://doi.org/10.1007/s00438-013-0791-3	Bra039819	Brassica_rapa.20100830_v1.2.pep|v1.2|Brassicaceae Database|http://brassicadb.cn/#/
BrabHLH222	Brassica rapa	https://doi.org/10.1007/s00438-013-0791-3	Bra039924	Brassica_rapa.20100830_v1.2.pep|v1.2|Brassicaceae Database|http://brassicadb.cn/#/
BrabHLH223	Brassica rapa	https://doi.org/10.1007/s00438-013-0791-3	Bra039926	Brassica_rapa.20100830_v1.2.pep|v1.2|Brassicaceae Database|http://brassicadb.cn/#/
BrabHLH224	Brassica rapa	https://doi.org/10.1007/s00438-013-0791-3	Bra039927	Brassica_rapa.20100830_v1.2.pep|v1.2|Brassicaceae Database|http://brassicadb.cn/#/
BrabHLH225	Brassica rapa	https://doi.org/10.1007/s00438-013-0791-3	Bra040234	Brassica_rapa.20100830_v1.2.pep|v1.2|Brassicaceae Database|http://brassicadb.cn/#/
BrabHLH226	Brassica rapa	https://doi.org/10.1007/s00438-013-0791-3	Bra040483	Brassica_rapa.20100830_v1.2.pep|v1.2|Brassicaceae Database|http://brassicadb.cn/#/
BrabHLH227	Brassica rapa	https://doi.org/10.1007/s00438-013-0791-3	Bra040671	Brassica_rapa.20100830_v1.2.pep|v1.2|Brassicaceae Database|http://brassicadb.cn/#/
BrabHLH228	Brassica rapa	https://doi.org/10.1007/s00438-013-0791-3	Bra040856	Brassica_rapa.20100830_v1.2.pep|v1.2|Brassicaceae Database|http://brassicadb.cn/#/
BrabHLH229	Brassica rapa	https://doi.org/10.1007/s00438-013-0791-3	Bra041013	Brassica_rapa.20100830_v1.2.pep|v1.2|Brassicaceae Database|http://brassicadb.cn/#/
BrabHLH230	Brassica rapa	https://doi.org/10.1007/s00438-013-0791-3	Bra041033	Brassica_rapa.20100830_v1.2.pep|v1.2|Brassicaceae Database|http://brassicadb.cn/#/
CgbHLH002	Citrus grandis	https://doi.org/10.1186%2Fs12864-020-6644-7	Cg5g002660.2	HWB.v1.0.protein.fa|v1.0|Phytozome|https://phytozome-next.jgi.doe.gov/
CgbHLH003	Citrus grandis	https://doi.org/10.1186%2Fs12864-020-6644-7	Cg5g034370.1	HWB.v1.0.protein.fa|v1.0|Phytozome|https://phytozome-next.jgi.doe.gov/
CgbHLH006	Citrus grandis	https://doi.org/10.1186%2Fs12864-020-6644-7	CgUng000770.1	HWB.v1.0.protein.fa|v1.0|Phytozome|https://phytozome-next.jgi.doe.gov/
CgbHLH008	Citrus grandis	https://doi.org/10.1186%2Fs12864-020-6644-7	Cg5g013200.2	HWB.v1.0.protein.fa|v1.0|Phytozome|https://phytozome-next.jgi.doe.gov/
CgbHLH009	Citrus grandis	https://doi.org/10.1186%2Fs12864-020-6644-7	Cg7g012190.1	HWB.v1.0.protein.fa|v1.0|Phytozome|https://phytozome-next.jgi.doe.gov/
CgbHLH010	Citrus grandis	https://doi.org/10.1186%2Fs12864-020-6644-7	Cg9g023740.1	HWB.v1.0.protein.fa|v1.0|Phytozome|https://phytozome-next.jgi.doe.gov/
CgbHLH012	Citrus grandis	https://doi.org/10.1186%2Fs12864-020-6644-7	Cg5g042050.2	HWB.v1.0.protein.fa|v1.0|Phytozome|https://phytozome-next.jgi.doe.gov/
CgbHLH013	Citrus grandis	https://doi.org/10.1186%2Fs12864-020-6644-7	Cg5g040610.1	HWB.v1.0.protein.fa|v1.0|Phytozome|https://phytozome-next.jgi.doe.gov/
CgbHLH015	Citrus grandis	https://doi.org/10.1186%2Fs12864-020-6644-7	Cg5g032930.1	HWB.v1.0.protein.fa|v1.0|Phytozome|https://phytozome-next.jgi.doe.gov/
CgbHLH016	Citrus grandis	https://doi.org/10.1186%2Fs12864-020-6644-7	Cg5g043840.1	HWB.v1.0.protein.fa|v1.0|Phytozome|https://phytozome-next.jgi.doe.gov/
CgbHLH018	Citrus grandis	https://doi.org/10.1186%2Fs12864-020-6644-7	Cg5g017710.1	HWB.v1.0.protein.fa|v1.0|Phytozome|https://phytozome-next.jgi.doe.gov/
CgbHLH022	Citrus grandis	https://doi.org/10.1186%2Fs12864-020-6644-7	Cg2g040910.1	HWB.v1.0.protein.fa|v1.0|Phytozome|https://phytozome-next.jgi.doe.gov/
CgbHLH030	Citrus grandis	https://doi.org/10.1186%2Fs12864-020-6644-7	Cg2g043260.1	HWB.v1.0.protein.fa|v1.0|Phytozome|https://phytozome-next.jgi.doe.gov/
CgbHLH031	Citrus grandis	https://doi.org/10.1186%2Fs12864-020-6644-7	Cg7g020320.1	HWB.v1.0.protein.fa|v1.0|Phytozome|https://phytozome-next.jgi.doe.gov/
CgbHLH032	Citrus grandis	https://doi.org/10.1186%2Fs12864-020-6644-7	Cg7g014890.1	HWB.v1.0.protein.fa|v1.0|Phytozome|https://phytozome-next.jgi.doe.gov/
CgbHLH035	Citrus grandis	https://doi.org/10.1186%2Fs12864-020-6644-7	Cg4g021000.1	HWB.v1.0.protein.fa|v1.0|Phytozome|https://phytozome-next.jgi.doe.gov/
CgbHLH037	Citrus grandis	https://doi.org/10.1186%2Fs12864-020-6644-7	Cg1g002590.1	HWB.v1.0.protein.fa|v1.0|Phytozome|https://phytozome-next.jgi.doe.gov/
CgbHLH039	Citrus grandis	https://doi.org/10.1186%2Fs12864-020-6644-7	Cg9g016290.1	HWB.v1.0.protein.fa|v1.0|Phytozome|https://phytozome-next.jgi.doe.gov/
CgbHLH041	Citrus grandis	https://doi.org/10.1186%2Fs12864-020-6644-7	Cg4g008800.1	HWB.v1.0.protein.fa|v1.0|Phytozome|https://phytozome-next.jgi.doe.gov/
CgbHLH042	Citrus grandis	https://doi.org/10.1186%2Fs12864-020-6644-7	Cg5g035630.2	HWB.v1.0.protein.fa|v1.0|Phytozome|https://phytozome-next.jgi.doe.gov/
CgbHLH043	Citrus grandis	https://doi.org/10.1186%2Fs12864-020-6644-7	Cg1g025450.1	HWB.v1.0.protein.fa|v1.0|Phytozome|https://phytozome-next.jgi.doe.gov/
CgbHLH044	Citrus grandis	https://doi.org/10.1186%2Fs12864-020-6644-7	Cg1g004400.1	HWB.v1.0.protein.fa|v1.0|Phytozome|https://phytozome-next.jgi.doe.gov/
CgbHLH045	Citrus grandis	https://doi.org/10.1186%2Fs12864-020-6644-7	Cg9g004620.1	HWB.v1.0.protein.fa|v1.0|Phytozome|https://phytozome-next.jgi.doe.gov/
CgbHLH046	Citrus grandis	https://doi.org/10.1186%2Fs12864-020-6644-7	Cg5g012000.2	HWB.v1.0.protein.fa|v1.0|Phytozome|https://phytozome-next.jgi.doe.gov/
CgbHLH047	Citrus grandis	https://doi.org/10.1186%2Fs12864-020-6644-7	Cg5g003170.1	HWB.v1.0.protein.fa|v1.0|Phytozome|https://phytozome-next.jgi.doe.gov/
CgbHLH048	Citrus grandis	https://doi.org/10.1186%2Fs12864-020-6644-7	Cg9g022350.1	HWB.v1.0.protein.fa|v1.0|Phytozome|https://phytozome-next.jgi.doe.gov/
CgbHLH049	Citrus grandis	https://doi.org/10.1186%2Fs12864-020-6644-7	Cg7g015600.1	HWB.v1.0.protein.fa|v1.0|Phytozome|https://phytozome-next.jgi.doe.gov/
CgbHLH050	Citrus grandis	https://doi.org/10.1186%2Fs12864-020-6644-7	Cg5g022610.1	HWB.v1.0.protein.fa|v1.0|Phytozome|https://phytozome-next.jgi.doe.gov/
CgbHLH051	Citrus grandis	https://doi.org/10.1186%2Fs12864-020-6644-7	Cg7g002190.1	HWB.v1.0.protein.fa|v1.0|Phytozome|https://phytozome-next.jgi.doe.gov/
CgbHLH052	Citrus grandis	https://doi.org/10.1186%2Fs12864-020-6644-7	Cg2g038660.1	HWB.v1.0.protein.fa|v1.0|Phytozome|https://phytozome-next.jgi.doe.gov/
CgbHLH057	Citrus grandis	https://doi.org/10.1186%2Fs12864-020-6644-7	Cg5g039930.1	HWB.v1.0.protein.fa|v1.0|Phytozome|https://phytozome-next.jgi.doe.gov/
CgbHLH062	Citrus grandis	https://doi.org/10.1186%2Fs12864-020-6644-7	Cg6g008950.3	HWB.v1.0.protein.fa|v1.0|Phytozome|https://phytozome-next.jgi.doe.gov/
CgbHLH063	Citrus grandis	https://doi.org/10.1186%2Fs12864-020-6644-7	Cg8g007040.2	HWB.v1.0.protein.fa|v1.0|Phytozome|https://phytozome-next.jgi.doe.gov/
CgbHLH068	Citrus grandis	https://doi.org/10.1186%2Fs12864-020-6644-7	Cg1g014350.1	HWB.v1.0.protein.fa|v1.0|Phytozome|https://phytozome-next.jgi.doe.gov/
CgbHLH072	Citrus grandis	https://doi.org/10.1186%2Fs12864-020-6644-7	Cg5g010830.1	HWB.v1.0.protein.fa|v1.0|Phytozome|https://phytozome-next.jgi.doe.gov/
CgbHLH074	Citrus grandis	https://doi.org/10.1186%2Fs12864-020-6644-7	Cg3g013130.3	HWB.v1.0.protein.fa|v1.0|Phytozome|https://phytozome-next.jgi.doe.gov/
CgbHLH077	Citrus grandis	https://doi.org/10.1186%2Fs12864-020-6644-7	Cg9g014180.1	HWB.v1.0.protein.fa|v1.0|Phytozome|https://phytozome-next.jgi.doe.gov/
CgbHLH079	Citrus grandis	https://doi.org/10.1186%2Fs12864-020-6644-7	Cg5g004140.1	HWB.v1.0.protein.fa|v1.0|Phytozome|https://phytozome-next.jgi.doe.gov/
CgbHLH080	Citrus grandis	https://doi.org/10.1186%2Fs12864-020-6644-7	Cg3g020720.1	HWB.v1.0.protein.fa|v1.0|Phytozome|https://phytozome-next.jgi.doe.gov/
CgbHLH082	Citrus grandis	https://doi.org/10.1186%2Fs12864-020-6644-7	Cg4g018170.1	HWB.v1.0.protein.fa|v1.0|Phytozome|https://phytozome-next.jgi.doe.gov/
CgbHLH083	Citrus grandis	https://doi.org/10.1186%2Fs12864-020-6644-7	Cg6g018550.1	HWB.v1.0.protein.fa|v1.0|Phytozome|https://phytozome-next.jgi.doe.gov/
CgbHLH088	Citrus grandis	https://doi.org/10.1186%2Fs12864-020-6644-7	Cg3g021250.1	HWB.v1.0.protein.fa|v1.0|Phytozome|https://phytozome-next.jgi.doe.gov/
CgbHLH091	Citrus grandis	https://doi.org/10.1186%2Fs12864-020-6644-7	Cg5g045050.2	HWB.v1.0.protein.fa|v1.0|Phytozome|https://phytozome-next.jgi.doe.gov/
CgbHLH094	Citrus grandis	https://doi.org/10.1186%2Fs12864-020-6644-7	Cg1g008260.1	HWB.v1.0.protein.fa|v1.0|Phytozome|https://phytozome-next.jgi.doe.gov/
CgbHLH097	Citrus grandis	https://doi.org/10.1186%2Fs12864-020-6644-7	Cg9g012540.1	HWB.v1.0.protein.fa|v1.0|Phytozome|https://phytozome-next.jgi.doe.gov/
CgbHLH098	Citrus grandis	https://doi.org/10.1186%2Fs12864-020-6644-7	Cg9g028240.1	HWB.v1.0.protein.fa|v1.0|Phytozome|https://phytozome-next.jgi.doe.gov/
CgbHLH102.1	Citrus grandis	https://doi.org/10.1186%2Fs12864-020-6644-7	Cg7g015780.1	HWB.v1.0.protein.fa|v1.0|Phytozome|https://phytozome-next.jgi.doe.gov/
CgbHLH102.2	Citrus grandis	https://doi.org/10.1186%2Fs12864-020-6644-7	Cg6g020770.1	HWB.v1.0.protein.fa|v1.0|Phytozome|https://phytozome-next.jgi.doe.gov/
CgbHLH104	Citrus grandis	https://doi.org/10.1186%2Fs12864-020-6644-7	Cg9g007860.1	HWB.v1.0.protein.fa|v1.0|Phytozome|https://phytozome-next.jgi.doe.gov/
CgbHLH105.1	Citrus grandis	https://doi.org/10.1186%2Fs12864-020-6644-7	Cg2g023210.1	HWB.v1.0.protein.fa|v1.0|Phytozome|https://phytozome-next.jgi.doe.gov/
CgbHLH105.2	Citrus grandis	https://doi.org/10.1186%2Fs12864-020-6644-7	Cg2g017780.1	HWB.v1.0.protein.fa|v1.0|Phytozome|https://phytozome-next.jgi.doe.gov/
CgbHLH105.3	Citrus grandis	https://doi.org/10.1186%2Fs12864-020-6644-7	Cg2g040740.1	HWB.v1.0.protein.fa|v1.0|Phytozome|https://phytozome-next.jgi.doe.gov/
CgbHLH107.1	Citrus grandis	https://doi.org/10.1186%2Fs12864-020-6644-7	Cg6g017840.1	HWB.v1.0.protein.fa|v1.0|Phytozome|https://phytozome-next.jgi.doe.gov/
CgbHLH107.2	Citrus grandis	https://doi.org/10.1186%2Fs12864-020-6644-7	Cg3g014080.1	HWB.v1.0.protein.fa|v1.0|Phytozome|https://phytozome-next.jgi.doe.gov/
CgbHLH107.3	Citrus grandis	https://doi.org/10.1186%2Fs12864-020-6644-7	Cg2g008600.1	HWB.v1.0.protein.fa|v1.0|Phytozome|https://phytozome-next.jgi.doe.gov/
CgbHLH110.1	Citrus grandis	https://doi.org/10.1186%2Fs12864-020-6644-7	Cg3g023160.1	HWB.v1.0.protein.fa|v1.0|Phytozome|https://phytozome-next.jgi.doe.gov/
CgbHLH110.2	Citrus grandis	https://doi.org/10.1186%2Fs12864-020-6644-7	CgUng019530.1	HWB.v1.0.protein.fa|v1.0|Phytozome|https://phytozome-next.jgi.doe.gov/
CgbHLH112	Citrus grandis	https://doi.org/10.1186%2Fs12864-020-6644-7	Cg2g040950.1	HWB.v1.0.protein.fa|v1.0|Phytozome|https://phytozome-next.jgi.doe.gov/
CgbHLH113	Citrus grandis	https://doi.org/10.1186%2Fs12864-020-6644-7	Cg8g003580.1	HWB.v1.0.protein.fa|v1.0|Phytozome|https://phytozome-next.jgi.doe.gov/
CgbHLH120	Citrus grandis	https://doi.org/10.1186%2Fs12864-020-6644-7	Cg9g025860.1	HWB.v1.0.protein.fa|v1.0|Phytozome|https://phytozome-next.jgi.doe.gov/
CgbHLH121	Citrus grandis	https://doi.org/10.1186%2Fs12864-020-6644-7	CgUng005820.3	HWB.v1.0.protein.fa|v1.0|Phytozome|https://phytozome-next.jgi.doe.gov/
CgbHLH122	Citrus grandis	https://doi.org/10.1186%2Fs12864-020-6644-7	Cg2g002540.1	HWB.v1.0.protein.fa|v1.0|Phytozome|https://phytozome-next.jgi.doe.gov/
CgbHLH123	Citrus grandis	https://doi.org/10.1186%2Fs12864-020-6644-7	Cg2g022720.1	HWB.v1.0.protein.fa|v1.0|Phytozome|https://phytozome-next.jgi.doe.gov/
CgbHLH128	Citrus grandis	https://doi.org/10.1186%2Fs12864-020-6644-7	Cg5g028960.1	HWB.v1.0.protein.fa|v1.0|Phytozome|https://phytozome-next.jgi.doe.gov/
CgbHLH130.1	Citrus grandis	https://doi.org/10.1186%2Fs12864-020-6644-7	Cg9g022410.1	HWB.v1.0.protein.fa|v1.0|Phytozome|https://phytozome-next.jgi.doe.gov/
CgbHLH130.2	Citrus grandis	https://doi.org/10.1186%2Fs12864-020-6644-7	Cg7g023040.3	HWB.v1.0.protein.fa|v1.0|Phytozome|https://phytozome-next.jgi.doe.gov/
CgbHLH137.1	Citrus grandis	https://doi.org/10.1186%2Fs12864-020-6644-7	Cg7g010980.2	HWB.v1.0.protein.fa|v1.0|Phytozome|https://phytozome-next.jgi.doe.gov/
CgbHLH137.2	Citrus grandis	https://doi.org/10.1186%2Fs12864-020-6644-7	Cg7g022310.1	HWB.v1.0.protein.fa|v1.0|Phytozome|https://phytozome-next.jgi.doe.gov/
CgbHLH138	Citrus grandis	https://doi.org/10.1186%2Fs12864-020-6644-7	Cg1g007950.1	HWB.v1.0.protein.fa|v1.0|Phytozome|https://phytozome-next.jgi.doe.gov/
CgbHLH14.1	Citrus grandis	https://doi.org/10.1186%2Fs12864-020-6644-7	Cg5g040200.1	HWB.v1.0.protein.fa|v1.0|Phytozome|https://phytozome-next.jgi.doe.gov/
CgbHLH14.2	Citrus grandis	https://doi.org/10.1186%2Fs12864-020-6644-7	Cg5g000450.1	HWB.v1.0.protein.fa|v1.0|Phytozome|https://phytozome-next.jgi.doe.gov/
CgbHLH144	Citrus grandis	https://doi.org/10.1186%2Fs12864-020-6644-7	Cg1g004390.1	HWB.v1.0.protein.fa|v1.0|Phytozome|https://phytozome-next.jgi.doe.gov/
CgbHLH153	Citrus grandis	https://doi.org/10.1186%2Fs12864-020-6644-7	Cg5g026370.1	HWB.v1.0.protein.fa|v1.0|Phytozome|https://phytozome-next.jgi.doe.gov/
CgbHLH154.1	Citrus grandis	https://doi.org/10.1186%2Fs12864-020-6644-7	Cg1g012580.2	HWB.v1.0.protein.fa|v1.0|Phytozome|https://phytozome-next.jgi.doe.gov/
CgbHLH154.2	Citrus grandis	https://doi.org/10.1186%2Fs12864-020-6644-7	Cg7g004740.1	HWB.v1.0.protein.fa|v1.0|Phytozome|https://phytozome-next.jgi.doe.gov/
CgbHLH154.3	Citrus grandis	https://doi.org/10.1186%2Fs12864-020-6644-7	Cg5g035790.1	HWB.v1.0.protein.fa|v1.0|Phytozome|https://phytozome-next.jgi.doe.gov/
CgbHLH155	Citrus grandis	https://doi.org/10.1186%2Fs12864-020-6644-7	Cg5g034200.3	HWB.v1.0.protein.fa|v1.0|Phytozome|https://phytozome-next.jgi.doe.gov/
CgbHLH160	Citrus grandis	https://doi.org/10.1186%2Fs12864-020-6644-7	Cg3g004340.1	HWB.v1.0.protein.fa|v1.0|Phytozome|https://phytozome-next.jgi.doe.gov/
CgbHLH162.1	Citrus grandis	https://doi.org/10.1186%2Fs12864-020-6644-7	Cg2g042210.3	HWB.v1.0.protein.fa|v1.0|Phytozome|https://phytozome-next.jgi.doe.gov/
CgbHLH162.2	Citrus grandis	https://doi.org/10.1186%2Fs12864-020-6644-7	Cg2g005390.1	HWB.v1.0.protein.fa|v1.0|Phytozome|https://phytozome-next.jgi.doe.gov/
CgbHLH162.3	Citrus grandis	https://doi.org/10.1186%2Fs12864-020-6644-7	Cg2g005350.1	HWB.v1.0.protein.fa|v1.0|Phytozome|https://phytozome-next.jgi.doe.gov/
CgbHLH162.4	Citrus grandis	https://doi.org/10.1186%2Fs12864-020-6644-7	Cg5g004810.1	HWB.v1.0.protein.fa|v1.0|Phytozome|https://phytozome-next.jgi.doe.gov/
CgbHLH162.5	Citrus grandis	https://doi.org/10.1186%2Fs12864-020-6644-7	Cg2g005320.1	HWB.v1.0.protein.fa|v1.0|Phytozome|https://phytozome-next.jgi.doe.gov/
CgbHLH162.6	Citrus grandis	https://doi.org/10.1186%2Fs12864-020-6644-7	Cg2g005400.1	HWB.v1.0.protein.fa|v1.0|Phytozome|https://phytozome-next.jgi.doe.gov/
CgbHLH162.7	Citrus grandis	https://doi.org/10.1186%2Fs12864-020-6644-7	Cg2g015830.1	HWB.v1.0.protein.fa|v1.0|Phytozome|https://phytozome-next.jgi.doe.gov/
CgbHLH162.8	Citrus grandis	https://doi.org/10.1186%2Fs12864-020-6644-7	Cg2g005380.1	HWB.v1.0.protein.fa|v1.0|Phytozome|https://phytozome-next.jgi.doe.gov/
CgbHLH162.9	Citrus grandis	https://doi.org/10.1186%2Fs12864-020-6644-7	Cg2g005340.1	HWB.v1.0.protein.fa|v1.0|Phytozome|https://phytozome-next.jgi.doe.gov/
CgbHLH21.1	Citrus grandis	https://doi.org/10.1186%2Fs12864-020-6644-7	Cg8g001500.1	HWB.v1.0.protein.fa|v1.0|Phytozome|https://phytozome-next.jgi.doe.gov/
CgbHLH21.2	Citrus grandis	https://doi.org/10.1186%2Fs12864-020-6644-7	Cg7g019250.1	HWB.v1.0.protein.fa|v1.0|Phytozome|https://phytozome-next.jgi.doe.gov/
CgbHLH25.1	Citrus grandis	https://doi.org/10.1186%2Fs12864-020-6644-7	Cg8g002160.1	HWB.v1.0.protein.fa|v1.0|Phytozome|https://phytozome-next.jgi.doe.gov/
CgbHLH25.2	Citrus grandis	https://doi.org/10.1186%2Fs12864-020-6644-7	Cg1g007240.1	HWB.v1.0.protein.fa|v1.0|Phytozome|https://phytozome-next.jgi.doe.gov/
CgbHLH25.3	Citrus grandis	https://doi.org/10.1186%2Fs12864-020-6644-7	Cg8g002170.1	HWB.v1.0.protein.fa|v1.0|Phytozome|https://phytozome-next.jgi.doe.gov/
CgbHLH25.4	Citrus grandis	https://doi.org/10.1186%2Fs12864-020-6644-7	Cg1g007260.1	HWB.v1.0.protein.fa|v1.0|Phytozome|https://phytozome-next.jgi.doe.gov/
CgbHLH29.1	Citrus grandis	https://doi.org/10.1186%2Fs12864-020-6644-7	Cg8g019060.1	HWB.v1.0.protein.fa|v1.0|Phytozome|https://phytozome-next.jgi.doe.gov/
CgbHLH29.10	Citrus grandis	https://doi.org/10.1186%2Fs12864-020-6644-7	Cg8g019230.1	HWB.v1.0.protein.fa|v1.0|Phytozome|https://phytozome-next.jgi.doe.gov/
CgbHLH29.11	Citrus grandis	https://doi.org/10.1186%2Fs12864-020-6644-7	Cg8g018890.1	HWB.v1.0.protein.fa|v1.0|Phytozome|https://phytozome-next.jgi.doe.gov/
CgbHLH29.2	Citrus grandis	https://doi.org/10.1186%2Fs12864-020-6644-7	Cg8g019160.1	HWB.v1.0.protein.fa|v1.0|Phytozome|https://phytozome-next.jgi.doe.gov/
CgbHLH29.3	Citrus grandis	https://doi.org/10.1186%2Fs12864-020-6644-7	Cg8g018990.1	HWB.v1.0.protein.fa|v1.0|Phytozome|https://phytozome-next.jgi.doe.gov/
CgbHLH29.4	Citrus grandis	https://doi.org/10.1186%2Fs12864-020-6644-7	Cg8g019240.1	HWB.v1.0.protein.fa|v1.0|Phytozome|https://phytozome-next.jgi.doe.gov/
CgbHLH29.5	Citrus grandis	https://doi.org/10.1186%2Fs12864-020-6644-7	Cg8g019040.1	HWB.v1.0.protein.fa|v1.0|Phytozome|https://phytozome-next.jgi.doe.gov/
CgbHLH29.6	Citrus grandis	https://doi.org/10.1186%2Fs12864-020-6644-7	Cg8g019200.1	HWB.v1.0.protein.fa|v1.0|Phytozome|https://phytozome-next.jgi.doe.gov/
CgbHLH29.7	Citrus grandis	https://doi.org/10.1186%2Fs12864-020-6644-7	Cg8g019020.1	HWB.v1.0.protein.fa|v1.0|Phytozome|https://phytozome-next.jgi.doe.gov/
CgbHLH29.8	Citrus grandis	https://doi.org/10.1186%2Fs12864-020-6644-7	Cg8g019140.1	HWB.v1.0.protein.fa|v1.0|Phytozome|https://phytozome-next.jgi.doe.gov/
CgbHLH29.9	Citrus grandis	https://doi.org/10.1186%2Fs12864-020-6644-7	Cg8g018940.1	HWB.v1.0.protein.fa|v1.0|Phytozome|https://phytozome-next.jgi.doe.gov/
CgbHLH33.1	Citrus grandis	https://doi.org/10.1186%2Fs12864-020-6644-7	Cg7g011080.1	HWB.v1.0.protein.fa|v1.0|Phytozome|https://phytozome-next.jgi.doe.gov/
CgbHLH33.2	Citrus grandis	https://doi.org/10.1186%2Fs12864-020-6644-7	Cg2g009820.1	HWB.v1.0.protein.fa|v1.0|Phytozome|https://phytozome-next.jgi.doe.gov/
CgbHLH36.1	Citrus grandis	https://doi.org/10.1186%2Fs12864-020-6644-7	Cg9g025850.1	HWB.v1.0.protein.fa|v1.0|Phytozome|https://phytozome-next.jgi.doe.gov/
CgbHLH36.2	Citrus grandis	https://doi.org/10.1186%2Fs12864-020-6644-7	Cg5g009400.1	HWB.v1.0.protein.fa|v1.0|Phytozome|https://phytozome-next.jgi.doe.gov/
CgbHLH36.3	Citrus grandis	https://doi.org/10.1186%2Fs12864-020-6644-7	Cg9g025870.1	HWB.v1.0.protein.fa|v1.0|Phytozome|https://phytozome-next.jgi.doe.gov/
CgbHLH36.4	Citrus grandis	https://doi.org/10.1186%2Fs12864-020-6644-7	Cg3g014280.2	HWB.v1.0.protein.fa|v1.0|Phytozome|https://phytozome-next.jgi.doe.gov/
CgbHLH69.1	Citrus grandis	https://doi.org/10.1186%2Fs12864-020-6644-7	Cg3g010300.1	HWB.v1.0.protein.fa|v1.0|Phytozome|https://phytozome-next.jgi.doe.gov/
CgbHLH69.2	Citrus grandis	https://doi.org/10.1186%2Fs12864-020-6644-7	Cg4g024560.1	HWB.v1.0.protein.fa|v1.0|Phytozome|https://phytozome-next.jgi.doe.gov/
CgbHLH73.1	Citrus grandis	https://doi.org/10.1186%2Fs12864-020-6644-7	Cg1g005520.1	HWB.v1.0.protein.fa|v1.0|Phytozome|https://phytozome-next.jgi.doe.gov/
CgbHLH73.2	Citrus grandis	https://doi.org/10.1186%2Fs12864-020-6644-7	Cg5g039380.1	HWB.v1.0.protein.fa|v1.0|Phytozome|https://phytozome-next.jgi.doe.gov/
CgbHLH73.3	Citrus grandis	https://doi.org/10.1186%2Fs12864-020-6644-7	Cg1g019630.1	HWB.v1.0.protein.fa|v1.0|Phytozome|https://phytozome-next.jgi.doe.gov/
CgbHLH75.1	Citrus grandis	https://doi.org/10.1186%2Fs12864-020-6644-7	Cg2g036150.1	HWB.v1.0.protein.fa|v1.0|Phytozome|https://phytozome-next.jgi.doe.gov/
CgbHLH75.2	Citrus grandis	https://doi.org/10.1186%2Fs12864-020-6644-7	Cg6g019500.2	HWB.v1.0.protein.fa|v1.0|Phytozome|https://phytozome-next.jgi.doe.gov/
CgbHLH85.1	Citrus grandis	https://doi.org/10.1186%2Fs12864-020-6644-7	Cg8g003130.1	HWB.v1.0.protein.fa|v1.0|Phytozome|https://phytozome-next.jgi.doe.gov/
CgbHLH85.2	Citrus grandis	https://doi.org/10.1186%2Fs12864-020-6644-7	Cg3g012730.1	HWB.v1.0.protein.fa|v1.0|Phytozome|https://phytozome-next.jgi.doe.gov/
CgbHLH87.1	Citrus grandis	https://doi.org/10.1186%2Fs12864-020-6644-7	Cg1g009170.1	HWB.v1.0.protein.fa|v1.0|Phytozome|https://phytozome-next.jgi.doe.gov/
CgbHLH87.2	Citrus grandis	https://doi.org/10.1186%2Fs12864-020-6644-7	Cg6g009450.1	HWB.v1.0.protein.fa|v1.0|Phytozome|https://phytozome-next.jgi.doe.gov/
CgbHLH93.1	Citrus grandis	https://doi.org/10.1186%2Fs12864-020-6644-7	Cg1g007400.1	HWB.v1.0.protein.fa|v1.0|Phytozome|https://phytozome-next.jgi.doe.gov/
CgbHLH93.2	Citrus grandis	https://doi.org/10.1186%2Fs12864-020-6644-7	Cg3g013530.1	HWB.v1.0.protein.fa|v1.0|Phytozome|https://phytozome-next.jgi.doe.gov/
CgbHLH95.1	Citrus grandis	https://doi.org/10.1186%2Fs12864-020-6644-7	Cg8g004350.1	HWB.v1.0.protein.fa|v1.0|Phytozome|https://phytozome-next.jgi.doe.gov/
CgbHLH95.2	Citrus grandis	https://doi.org/10.1186%2Fs12864-020-6644-7	Cg3g021160.1	HWB.v1.0.protein.fa|v1.0|Phytozome|https://phytozome-next.jgi.doe.gov/
CgbHLH95.3	Citrus grandis	https://doi.org/10.1186%2Fs12864-020-6644-7	Cg2g044520.1	HWB.v1.0.protein.fa|v1.0|Phytozome|https://phytozome-next.jgi.doe.gov/
CgbHLH96.1	Citrus grandis	https://doi.org/10.1186%2Fs12864-020-6644-7	Cg3g014510.1	HWB.v1.0.protein.fa|v1.0|Phytozome|https://phytozome-next.jgi.doe.gov/
CgbHLH96.2	Citrus grandis	https://doi.org/10.1186%2Fs12864-020-6644-7	Cg2g030740.1	HWB.v1.0.protein.fa|v1.0|Phytozome|https://phytozome-next.jgi.doe.gov/
CmbHLH001	Curcumis melo	https://doi.org/10.3390/plants10122721	MELO3C013453T1	CM3.5.1_protein.fa|v3.5.1|Cucurbit Genomics Database|http://cucurbitgenomics.org/
CmbHLH002	Curcumis melo	https://doi.org/10.3390/plants10122721	MELO3C015748T1	CM3.5.1_protein.fa|v3.5.1|Cucurbit Genomics Database|http://cucurbitgenomics.org/
CmbHLH003	Curcumis melo	https://doi.org/10.3390/plants10122721	MELO3C018451T1	CM3.5.1_protein.fa|v3.5.1|Cucurbit Genomics Database|http://cucurbitgenomics.org/
CmbHLH004	Curcumis melo	https://doi.org/10.3390/plants10122721	MELO3C018496T1	CM3.5.1_protein.fa|v3.5.1|Cucurbit Genomics Database|http://cucurbitgenomics.org/
CmbHLH005	Curcumis melo	https://doi.org/10.3390/plants10122721	MELO3C018516T1	CM3.5.1_protein.fa|v3.5.1|Cucurbit Genomics Database|http://cucurbitgenomics.org/
CmbHLH006	Curcumis melo	https://doi.org/10.3390/plants10122721	MELO3C018555T1	CM3.5.1_protein.fa|v3.5.1|Cucurbit Genomics Database|http://cucurbitgenomics.org/
CmbHLH007	Curcumis melo	https://doi.org/10.3390/plants10122721	MELO3C018728T1	CM3.5.1_protein.fa|v3.5.1|Cucurbit Genomics Database|http://cucurbitgenomics.org/
CmbHLH008	Curcumis melo	https://doi.org/10.3390/plants10122721	MELO3C018792T1	CM3.5.1_protein.fa|v3.5.1|Cucurbit Genomics Database|http://cucurbitgenomics.org/
CmbHLH009	Curcumis melo	https://doi.org/10.3390/plants10122721	MELO3C023532T4	CM3.5.1_protein.fa|v3.5.1|Cucurbit Genomics Database|http://cucurbitgenomics.org/
CmbHLH010	Curcumis melo	https://doi.org/10.3390/plants10122721	MELO3C024155T1	CM3.5.1_protein.fa|v3.5.1|Cucurbit Genomics Database|http://cucurbitgenomics.org/
CmbHLH011	Curcumis melo	https://doi.org/10.3390/plants10122721	MELO3C024411T1	CM3.5.1_protein.fa|v3.5.1|Cucurbit Genomics Database|http://cucurbitgenomics.org/
CmbHLH012	Curcumis melo	https://doi.org/10.3390/plants10122721	MELO3C010237T1	CM3.5.1_protein.fa|v3.5.1|Cucurbit Genomics Database|http://cucurbitgenomics.org/
CmbHLH013	Curcumis melo	https://doi.org/10.3390/plants10122721	MELO3C015207T1	CM3.5.1_protein.fa|v3.5.1|Cucurbit Genomics Database|http://cucurbitgenomics.org/
CmbHLH014	Curcumis melo	https://doi.org/10.3390/plants10122721	MELO3C015379T1	CM3.5.1_protein.fa|v3.5.1|Cucurbit Genomics Database|http://cucurbitgenomics.org/
CmbHLH015	Curcumis melo	https://doi.org/10.3390/plants10122721	MELO3C015488T1	CM3.5.1_protein.fa|v3.5.1|Cucurbit Genomics Database|http://cucurbitgenomics.org/
CmbHLH016	Curcumis melo	https://doi.org/10.3390/plants10122721	MELO3C017140T1	CM3.5.1_protein.fa|v3.5.1|Cucurbit Genomics Database|http://cucurbitgenomics.org/
CmbHLH017	Curcumis melo	https://doi.org/10.3390/plants10122721	MELO3C017164T1	CM3.5.1_protein.fa|v3.5.1|Cucurbit Genomics Database|http://cucurbitgenomics.org/
CmbHLH018	Curcumis melo	https://doi.org/10.3390/plants10122721	MELO3C017166T2	CM3.5.1_protein.fa|v3.5.1|Cucurbit Genomics Database|http://cucurbitgenomics.org/
CmbHLH019	Curcumis melo	https://doi.org/10.3390/plants10122721	MELO3C017202T1	CM3.5.1_protein.fa|v3.5.1|Cucurbit Genomics Database|http://cucurbitgenomics.org/
CmbHLH020	Curcumis melo	https://doi.org/10.3390/plants10122721	MELO3C017257T1	CM3.5.1_protein.fa|v3.5.1|Cucurbit Genomics Database|http://cucurbitgenomics.org/
CmbHLH021	Curcumis melo	https://doi.org/10.3390/plants10122721	MELO3C017314T2	CM3.5.1_protein.fa|v3.5.1|Cucurbit Genomics Database|http://cucurbitgenomics.org/
CmbHLH022	Curcumis melo	https://doi.org/10.3390/plants10122721	MELO3C017424T1	CM3.5.1_protein.fa|v3.5.1|Cucurbit Genomics Database|http://cucurbitgenomics.org/
CmbHLH023	Curcumis melo	https://doi.org/10.3390/plants10122721	MELO3C024696T1	CM3.5.1_protein.fa|v3.5.1|Cucurbit Genomics Database|http://cucurbitgenomics.org/
CmbHLH024	Curcumis melo	https://doi.org/10.3390/plants10122721	MELO3C026173T1	CM3.5.1_protein.fa|v3.5.1|Cucurbit Genomics Database|http://cucurbitgenomics.org/
CmbHLH025	Curcumis melo	https://doi.org/10.3390/plants10122721	MELO3C008307T1	CM3.5.1_protein.fa|v3.5.1|Cucurbit Genomics Database|http://cucurbitgenomics.org/
CmbHLH026	Curcumis melo	https://doi.org/10.3390/plants10122721	MELO3C010783T2	CM3.5.1_protein.fa|v3.5.1|Cucurbit Genomics Database|http://cucurbitgenomics.org/
CmbHLH027	Curcumis melo	https://doi.org/10.3390/plants10122721	MELO3C010811T1	CM3.5.1_protein.fa|v3.5.1|Cucurbit Genomics Database|http://cucurbitgenomics.org/
CmbHLH028	Curcumis melo	https://doi.org/10.3390/plants10122721	MELO3C010843T1	CM3.5.1_protein.fa|v3.5.1|Cucurbit Genomics Database|http://cucurbitgenomics.org/
CmbHLH029	Curcumis melo	https://doi.org/10.3390/plants10122721	MELO3C010848T1	CM3.5.1_protein.fa|v3.5.1|Cucurbit Genomics Database|http://cucurbitgenomics.org/
CmbHLH030	Curcumis melo	https://doi.org/10.3390/plants10122721	MELO3C011052T1	CM3.5.1_protein.fa|v3.5.1|Cucurbit Genomics Database|http://cucurbitgenomics.org/
CmbHLH031	Curcumis melo	https://doi.org/10.3390/plants10122721	MELO3C011094T1	CM3.5.1_protein.fa|v3.5.1|Cucurbit Genomics Database|http://cucurbitgenomics.org/
CmbHLH032	Curcumis melo	https://doi.org/10.3390/plants10122721	MELO3C011110T1	CM3.5.1_protein.fa|v3.5.1|Cucurbit Genomics Database|http://cucurbitgenomics.org/
CmbHLH033	Curcumis melo	https://doi.org/10.3390/plants10122721	MELO3C011399T1	CM3.5.1_protein.fa|v3.5.1|Cucurbit Genomics Database|http://cucurbitgenomics.org/
CmbHLH034	Curcumis melo	https://doi.org/10.3390/plants10122721	MELO3C026503T1	CM3.5.1_protein.fa|v3.5.1|Cucurbit Genomics Database|http://cucurbitgenomics.org/
CmbHLH035	Curcumis melo	https://doi.org/10.3390/plants10122721	MELO3C003412T1	CM3.5.1_protein.fa|v3.5.1|Cucurbit Genomics Database|http://cucurbitgenomics.org/
CmbHLH036	Curcumis melo	https://doi.org/10.3390/plants10122721	MELO3C003421T1	CM3.5.1_protein.fa|v3.5.1|Cucurbit Genomics Database|http://cucurbitgenomics.org/
CmbHLH037	Curcumis melo	https://doi.org/10.3390/plants10122721	MELO3C003492T1	CM3.5.1_protein.fa|v3.5.1|Cucurbit Genomics Database|http://cucurbitgenomics.org/
CmbHLH038	Curcumis melo	https://doi.org/10.3390/plants10122721	MELO3C003797T2	CM3.5.1_protein.fa|v3.5.1|Cucurbit Genomics Database|http://cucurbitgenomics.org/
CmbHLH039	Curcumis melo	https://doi.org/10.3390/plants10122721	MELO3C009231T1	CM3.5.1_protein.fa|v3.5.1|Cucurbit Genomics Database|http://cucurbitgenomics.org/
CmbHLH040	Curcumis melo	https://doi.org/10.3390/plants10122721	MELO3C009651T1	CM3.5.1_protein.fa|v3.5.1|Cucurbit Genomics Database|http://cucurbitgenomics.org/
CmbHLH041	Curcumis melo	https://doi.org/10.3390/plants10122721	MELO3C009653T2	CM3.5.1_protein.fa|v3.5.1|Cucurbit Genomics Database|http://cucurbitgenomics.org/
CmbHLH042	Curcumis melo	https://doi.org/10.3390/plants10122721	MELO3C012975T1	CM3.5.1_protein.fa|v3.5.1|Cucurbit Genomics Database|http://cucurbitgenomics.org/
CmbHLH043	Curcumis melo	https://doi.org/10.3390/plants10122721	MELO3C013023T1	CM3.5.1_protein.fa|v3.5.1|Cucurbit Genomics Database|http://cucurbitgenomics.org/
CmbHLH044	Curcumis melo	https://doi.org/10.3390/plants10122721	MELO3C018123T1	CM3.5.1_protein.fa|v3.5.1|Cucurbit Genomics Database|http://cucurbitgenomics.org/
CmbHLH045	Curcumis melo	https://doi.org/10.3390/plants10122721	MELO3C018125T1	CM3.5.1_protein.fa|v3.5.1|Cucurbit Genomics Database|http://cucurbitgenomics.org/
CmbHLH046	Curcumis melo	https://doi.org/10.3390/plants10122721	MELO3C024041T2	CM3.5.1_protein.fa|v3.5.1|Cucurbit Genomics Database|http://cucurbitgenomics.org/
CmbHLH047	Curcumis melo	https://doi.org/10.3390/plants10122721	MELO3C026599T1	CM3.5.1_protein.fa|v3.5.1|Cucurbit Genomics Database|http://cucurbitgenomics.org/
CmbHLH048	Curcumis melo	https://doi.org/10.3390/plants10122721	MELO3C003968T2	CM3.5.1_protein.fa|v3.5.1|Cucurbit Genomics Database|http://cucurbitgenomics.org/
CmbHLH049	Curcumis melo	https://doi.org/10.3390/plants10122721	MELO3C004148T1	CM3.5.1_protein.fa|v3.5.1|Cucurbit Genomics Database|http://cucurbitgenomics.org/
CmbHLH050	Curcumis melo	https://doi.org/10.3390/plants10122721	MELO3C004287T1	CM3.5.1_protein.fa|v3.5.1|Cucurbit Genomics Database|http://cucurbitgenomics.org/
CmbHLH051	Curcumis melo	https://doi.org/10.3390/plants10122721	MELO3C004429T1	CM3.5.1_protein.fa|v3.5.1|Cucurbit Genomics Database|http://cucurbitgenomics.org/
CmbHLH052	Curcumis melo	https://doi.org/10.3390/plants10122721	MELO3C004627T1	CM3.5.1_protein.fa|v3.5.1|Cucurbit Genomics Database|http://cucurbitgenomics.org/
CmbHLH053	Curcumis melo	https://doi.org/10.3390/plants10122721	MELO3C008668T1	CM3.5.1_protein.fa|v3.5.1|Cucurbit Genomics Database|http://cucurbitgenomics.org/
CmbHLH054	Curcumis melo	https://doi.org/10.3390/plants10122721	MELO3C014406T1	CM3.5.1_protein.fa|v3.5.1|Cucurbit Genomics Database|http://cucurbitgenomics.org/
CmbHLH055	Curcumis melo	https://doi.org/10.3390/plants10122721	MELO3C020370T1	CM3.5.1_protein.fa|v3.5.1|Cucurbit Genomics Database|http://cucurbitgenomics.org/
CmbHLH056	Curcumis melo	https://doi.org/10.3390/plants10122721	MELO3C020417T1	CM3.5.1_protein.fa|v3.5.1|Cucurbit Genomics Database|http://cucurbitgenomics.org/
CmbHLH057	Curcumis melo	https://doi.org/10.3390/plants10122721	MELO3C026778T1	CM3.5.1_protein.fa|v3.5.1|Cucurbit Genomics Database|http://cucurbitgenomics.org/
CmbHLH058	Curcumis melo	https://doi.org/10.3390/plants10122721	MELO3C005928T2	CM3.5.1_protein.fa|v3.5.1|Cucurbit Genomics Database|http://cucurbitgenomics.org/
CmbHLH059	Curcumis melo	https://doi.org/10.3390/plants10122721	MELO3C006016T1	CM3.5.1_protein.fa|v3.5.1|Cucurbit Genomics Database|http://cucurbitgenomics.org/
CmbHLH060	Curcumis melo	https://doi.org/10.3390/plants10122721	MELO3C006315T1	CM3.5.1_protein.fa|v3.5.1|Cucurbit Genomics Database|http://cucurbitgenomics.org/
CmbHLH061	Curcumis melo	https://doi.org/10.3390/plants10122721	MELO3C006435T1	CM3.5.1_protein.fa|v3.5.1|Cucurbit Genomics Database|http://cucurbitgenomics.org/
CmbHLH062	Curcumis melo	https://doi.org/10.3390/plants10122721	MELO3C006563T1	CM3.5.1_protein.fa|v3.5.1|Cucurbit Genomics Database|http://cucurbitgenomics.org/
CmbHLH063	Curcumis melo	https://doi.org/10.3390/plants10122721	MELO3C006612T1	CM3.5.1_protein.fa|v3.5.1|Cucurbit Genomics Database|http://cucurbitgenomics.org/
CmbHLH064	Curcumis melo	https://doi.org/10.3390/plants10122721	MELO3C006789T2	CM3.5.1_protein.fa|v3.5.1|Cucurbit Genomics Database|http://cucurbitgenomics.org/
CmbHLH065	Curcumis melo	https://doi.org/10.3390/plants10122721	MELO3C013772T1	CM3.5.1_protein.fa|v3.5.1|Cucurbit Genomics Database|http://cucurbitgenomics.org/
CmbHLH066	Curcumis melo	https://doi.org/10.3390/plants10122721	MELO3C013782T1	CM3.5.1_protein.fa|v3.5.1|Cucurbit Genomics Database|http://cucurbitgenomics.org/
CmbHLH067	Curcumis melo	https://doi.org/10.3390/plants10122721	MELO3C013851T1	CM3.5.1_protein.fa|v3.5.1|Cucurbit Genomics Database|http://cucurbitgenomics.org/
CmbHLH068	Curcumis melo	https://doi.org/10.3390/plants10122721	MELO3C014812T1	CM3.5.1_protein.fa|v3.5.1|Cucurbit Genomics Database|http://cucurbitgenomics.org/
CmbHLH069	Curcumis melo	https://doi.org/10.3390/plants10122721	MELO3C020189T1	CM3.5.1_protein.fa|v3.5.1|Cucurbit Genomics Database|http://cucurbitgenomics.org/
CmbHLH070	Curcumis melo	https://doi.org/10.3390/plants10122721	MELO3C026933T1	CM3.5.1_protein.fa|v3.5.1|Cucurbit Genomics Database|http://cucurbitgenomics.org/
CmbHLH071	Curcumis melo	https://doi.org/10.3390/plants10122721	MELO3C016763T1	CM3.5.1_protein.fa|v3.5.1|Cucurbit Genomics Database|http://cucurbitgenomics.org/
CmbHLH072	Curcumis melo	https://doi.org/10.3390/plants10122721	MELO3C016810T1	CM3.5.1_protein.fa|v3.5.1|Cucurbit Genomics Database|http://cucurbitgenomics.org/
CmbHLH073	Curcumis melo	https://doi.org/10.3390/plants10122721	MELO3C016841T1	CM3.5.1_protein.fa|v3.5.1|Cucurbit Genomics Database|http://cucurbitgenomics.org/
CmbHLH074	Curcumis melo	https://doi.org/10.3390/plants10122721	MELO3C017669T1	CM3.5.1_protein.fa|v3.5.1|Cucurbit Genomics Database|http://cucurbitgenomics.org/
CmbHLH075	Curcumis melo	https://doi.org/10.3390/plants10122721	MELO3C017761T2	CM3.5.1_protein.fa|v3.5.1|Cucurbit Genomics Database|http://cucurbitgenomics.org/
CmbHLH076	Curcumis melo	https://doi.org/10.3390/plants10122721	MELO3C017996T1	CM3.5.1_protein.fa|v3.5.1|Cucurbit Genomics Database|http://cucurbitgenomics.org/
CmbHLH077	Curcumis melo	https://doi.org/10.3390/plants10122721	MELO3C018898T1	CM3.5.1_protein.fa|v3.5.1|Cucurbit Genomics Database|http://cucurbitgenomics.org/
CmbHLH078	Curcumis melo	https://doi.org/10.3390/plants10122721	MELO3C026410T3	CM3.5.1_protein.fa|v3.5.1|Cucurbit Genomics Database|http://cucurbitgenomics.org/
CmbHLH079	Curcumis melo	https://doi.org/10.3390/plants10122721	MELO3C007151T1	CM3.5.1_protein.fa|v3.5.1|Cucurbit Genomics Database|http://cucurbitgenomics.org/
CmbHLH080	Curcumis melo	https://doi.org/10.3390/plants10122721	MELO3C007341T2	CM3.5.1_protein.fa|v3.5.1|Cucurbit Genomics Database|http://cucurbitgenomics.org/
CmbHLH081	Curcumis melo	https://doi.org/10.3390/plants10122721	MELO3C007678T1	CM3.5.1_protein.fa|v3.5.1|Cucurbit Genomics Database|http://cucurbitgenomics.org/
CmbHLH082	Curcumis melo	https://doi.org/10.3390/plants10122721	MELO3C007679T1	CM3.5.1_protein.fa|v3.5.1|Cucurbit Genomics Database|http://cucurbitgenomics.org/
CmbHLH083	Curcumis melo	https://doi.org/10.3390/plants10122721	MELO3C007680T1	CM3.5.1_protein.fa|v3.5.1|Cucurbit Genomics Database|http://cucurbitgenomics.org/
CmbHLH084	Curcumis melo	https://doi.org/10.3390/plants10122721	MELO3C007694T2	CM3.5.1_protein.fa|v3.5.1|Cucurbit Genomics Database|http://cucurbitgenomics.org/
CmbHLH085	Curcumis melo	https://doi.org/10.3390/plants10122721	MELO3C007720T1	CM3.5.1_protein.fa|v3.5.1|Cucurbit Genomics Database|http://cucurbitgenomics.org/
CmbHLH086	Curcumis melo	https://doi.org/10.3390/plants10122721	MELO3C007905T1	CM3.5.1_protein.fa|v3.5.1|Cucurbit Genomics Database|http://cucurbitgenomics.org/
CmbHLH087	Curcumis melo	https://doi.org/10.3390/plants10122721	MELO3C008047T1	CM3.5.1_protein.fa|v3.5.1|Cucurbit Genomics Database|http://cucurbitgenomics.org/
CmbHLH088	Curcumis melo	https://doi.org/10.3390/plants10122721	MELO3C019065T2	CM3.5.1_protein.fa|v3.5.1|Cucurbit Genomics Database|http://cucurbitgenomics.org/
CmbHLH089	Curcumis melo	https://doi.org/10.3390/plants10122721	MELO3C026008T1	CM3.5.1_protein.fa|v3.5.1|Cucurbit Genomics Database|http://cucurbitgenomics.org/
CmbHLH090	Curcumis melo	https://doi.org/10.3390/plants10122721	MELO3C005178T1	CM3.5.1_protein.fa|v3.5.1|Cucurbit Genomics Database|http://cucurbitgenomics.org/
CmbHLH091	Curcumis melo	https://doi.org/10.3390/plants10122721	MELO3C005610T1	CM3.5.1_protein.fa|v3.5.1|Cucurbit Genomics Database|http://cucurbitgenomics.org/
CmbHLH092	Curcumis melo	https://doi.org/10.3390/plants10122721	MELO3C021653T1	CM3.5.1_protein.fa|v3.5.1|Cucurbit Genomics Database|http://cucurbitgenomics.org/
CmbHLH093	Curcumis melo	https://doi.org/10.3390/plants10122721	MELO3C022222T2	CM3.5.1_protein.fa|v3.5.1|Cucurbit Genomics Database|http://cucurbitgenomics.org/
CmbHLH094	Curcumis melo	https://doi.org/10.3390/plants10122721	MELO3C022846T1	CM3.5.1_protein.fa|v3.5.1|Cucurbit Genomics Database|http://cucurbitgenomics.org/
CmbHLH095	Curcumis melo	https://doi.org/10.3390/plants10122721	MELO3C012081T1	CM3.5.1_protein.fa|v3.5.1|Cucurbit Genomics Database|http://cucurbitgenomics.org/
CmbHLH096	Curcumis melo	https://doi.org/10.3390/plants10122721	MELO3C012177T1	CM3.5.1_protein.fa|v3.5.1|Cucurbit Genomics Database|http://cucurbitgenomics.org/
CmbHLH097	Curcumis melo	https://doi.org/10.3390/plants10122721	MELO3C012213T1	CM3.5.1_protein.fa|v3.5.1|Cucurbit Genomics Database|http://cucurbitgenomics.org/
CmbHLH098	Curcumis melo	https://doi.org/10.3390/plants10122721	MELO3C022574T1	CM3.5.1_protein.fa|v3.5.1|Cucurbit Genomics Database|http://cucurbitgenomics.org/
CmbHLH099	Curcumis melo	https://doi.org/10.3390/plants10122721	MELO3C019226T1	CM3.5.1_protein.fa|v3.5.1|Cucurbit Genomics Database|http://cucurbitgenomics.org/
CmbHLH100	Curcumis melo	https://doi.org/10.3390/plants10122721	MELO3C019758T1	CM3.5.1_protein.fa|v3.5.1|Cucurbit Genomics Database|http://cucurbitgenomics.org/
CmbHLH101	Curcumis melo	https://doi.org/10.3390/plants10122721	MELO3C020781T1	CM3.5.1_protein.fa|v3.5.1|Cucurbit Genomics Database|http://cucurbitgenomics.org/
CmbHLH102	Curcumis melo	https://doi.org/10.3390/plants10122721	MELO3C020782T1	CM3.5.1_protein.fa|v3.5.1|Cucurbit Genomics Database|http://cucurbitgenomics.org/
CmbHLH103	Curcumis melo	https://doi.org/10.3390/plants10122721	MELO3C020892T1	CM3.5.1_protein.fa|v3.5.1|Cucurbit Genomics Database|http://cucurbitgenomics.org/
CmbHLH104	Curcumis melo	https://doi.org/10.3390/plants10122721	MELO3C021212T1	CM3.5.1_protein.fa|v3.5.1|Cucurbit Genomics Database|http://cucurbitgenomics.org/
CmbHLH105	Curcumis melo	https://doi.org/10.3390/plants10122721	MELO3C022233T1	CM3.5.1_protein.fa|v3.5.1|Cucurbit Genomics Database|http://cucurbitgenomics.org/
CmbHLH106	Curcumis melo	https://doi.org/10.3390/plants10122721	MELO3C022250T1	CM3.5.1_protein.fa|v3.5.1|Cucurbit Genomics Database|http://cucurbitgenomics.org/
CmbHLH107	Curcumis melo	https://doi.org/10.3390/plants10122721	MELO3C023299T1	CM3.5.1_protein.fa|v3.5.1|Cucurbit Genomics Database|http://cucurbitgenomics.org/
CmbHLH108	Curcumis melo	https://doi.org/10.3390/plants10122721	MELO3C026952T1	CM3.5.1_protein.fa|v3.5.1|Cucurbit Genomics Database|http://cucurbitgenomics.org/
CmbHLH109	Curcumis melo	https://doi.org/10.3390/plants10122721	MELO3C001968T1	CM3.5.1_protein.fa|v3.5.1|Cucurbit Genomics Database|http://cucurbitgenomics.org/
CmbHLH110	Curcumis melo	https://doi.org/10.3390/plants10122721	MELO3C002012T1	CM3.5.1_protein.fa|v3.5.1|Cucurbit Genomics Database|http://cucurbitgenomics.org/
CmbHLH111	Curcumis melo	https://doi.org/10.3390/plants10122721	MELO3C002057T2	CM3.5.1_protein.fa|v3.5.1|Cucurbit Genomics Database|http://cucurbitgenomics.org/
CmbHLH112	Curcumis melo	https://doi.org/10.3390/plants10122721	MELO3C002089T2	CM3.5.1_protein.fa|v3.5.1|Cucurbit Genomics Database|http://cucurbitgenomics.org/
CmbHLH113	Curcumis melo	https://doi.org/10.3390/plants10122721	MELO3C002383T1	CM3.5.1_protein.fa|v3.5.1|Cucurbit Genomics Database|http://cucurbitgenomics.org/
CmbHLH114	Curcumis melo	https://doi.org/10.3390/plants10122721	MELO3C002385T2	CM3.5.1_protein.fa|v3.5.1|Cucurbit Genomics Database|http://cucurbitgenomics.org/
CmbHLH115	Curcumis melo	https://doi.org/10.3390/plants10122721	MELO3C002507T1	CM3.5.1_protein.fa|v3.5.1|Cucurbit Genomics Database|http://cucurbitgenomics.org/
CmbHLH116	Curcumis melo	https://doi.org/10.3390/plants10122721	MELO3C002522T1	CM3.5.1_protein.fa|v3.5.1|Cucurbit Genomics Database|http://cucurbitgenomics.org/
CmbHLH117	Curcumis melo	https://doi.org/10.3390/plants10122721	MELO3C002608T1	CM3.5.1_protein.fa|v3.5.1|Cucurbit Genomics Database|http://cucurbitgenomics.org/
CmbHLH118	Curcumis melo	https://doi.org/10.3390/plants10122721	MELO3C002870T1	CM3.5.1_protein.fa|v3.5.1|Cucurbit Genomics Database|http://cucurbitgenomics.org/
CsbHLH001	Camellia sinesis	https://doi.org/10.1038/s41598-021-90205-7	TEA000036.1	Teaplant_CSS_PEP.fas|-|Tea Plant Information Archive (TPIA)|http://tpdb.shengxin.ren/index.html
CsbHLH002	Camellia sinesis	https://doi.org/10.1038/s41598-021-90205-7	TEA000421.1	Teaplant_CSS_PEP.fas|-|Tea Plant Information Archive (TPIA)|http://tpdb.shengxin.ren/index.html
CsbHLH003	Camellia sinesis	https://doi.org/10.1038/s41598-021-90205-7	TEA000472.1	Teaplant_CSS_PEP.fas|-|Tea Plant Information Archive (TPIA)|http://tpdb.shengxin.ren/index.html
CsbHLH004	Camellia sinesis	https://doi.org/10.1038/s41598-021-90205-7	TEA000679.1	Teaplant_CSS_PEP.fas|-|Tea Plant Information Archive (TPIA)|http://tpdb.shengxin.ren/index.html
CsbHLH005	Camellia sinesis	https://doi.org/10.1038/s41598-021-90205-7	TEA000833.1	Teaplant_CSS_PEP.fas|-|Tea Plant Information Archive (TPIA)|http://tpdb.shengxin.ren/index.html
CsbHLH006	Camellia sinesis	https://doi.org/10.1038/s41598-021-90205-7	TEA001205.1	Teaplant_CSS_PEP.fas|-|Tea Plant Information Archive (TPIA)|http://tpdb.shengxin.ren/index.html
CsbHLH007	Camellia sinesis	https://doi.org/10.1038/s41598-021-90205-7	TEA001206.1	Teaplant_CSS_PEP.fas|-|Tea Plant Information Archive (TPIA)|http://tpdb.shengxin.ren/index.html
CsbHLH008	Camellia sinesis	https://doi.org/10.1038/s41598-021-90205-7	TEA001971.1	Teaplant_CSS_PEP.fas|-|Tea Plant Information Archive (TPIA)|http://tpdb.shengxin.ren/index.html
CsbHLH009	Camellia sinesis	https://doi.org/10.1038/s41598-021-90205-7	TEA002159.1	Teaplant_CSS_PEP.fas|-|Tea Plant Information Archive (TPIA)|http://tpdb.shengxin.ren/index.html
CsbHLH010	Camellia sinesis	https://doi.org/10.1038/s41598-021-90205-7	TEA002304.1	Teaplant_CSS_PEP.fas|-|Tea Plant Information Archive (TPIA)|http://tpdb.shengxin.ren/index.html
CsbHLH011	Camellia sinesis	https://doi.org/10.1038/s41598-021-90205-7	TEA002421.1	Teaplant_CSS_PEP.fas|-|Tea Plant Information Archive (TPIA)|http://tpdb.shengxin.ren/index.html
CsbHLH012	Camellia sinesis	https://doi.org/10.1038/s41598-021-90205-7	TEA003290.1	Teaplant_CSS_PEP.fas|-|Tea Plant Information Archive (TPIA)|http://tpdb.shengxin.ren/index.html
CsbHLH013	Camellia sinesis	https://doi.org/10.1038/s41598-021-90205-7	TEA003964.1	Teaplant_CSS_PEP.fas|-|Tea Plant Information Archive (TPIA)|http://tpdb.shengxin.ren/index.html
CsbHLH014	Camellia sinesis	https://doi.org/10.1038/s41598-021-90205-7	TEA004704.1	Teaplant_CSS_PEP.fas|-|Tea Plant Information Archive (TPIA)|http://tpdb.shengxin.ren/index.html
CsbHLH015	Camellia sinesis	https://doi.org/10.1038/s41598-021-90205-7	TEA004707.1	Teaplant_CSS_PEP.fas|-|Tea Plant Information Archive (TPIA)|http://tpdb.shengxin.ren/index.html
CsbHLH016	Camellia sinesis	https://doi.org/10.1038/s41598-021-90205-7	TEA004897.1	Teaplant_CSS_PEP.fas|-|Tea Plant Information Archive (TPIA)|http://tpdb.shengxin.ren/index.html
CsbHLH017	Camellia sinesis	https://doi.org/10.1038/s41598-021-90205-7	TEA005840.1	Teaplant_CSS_PEP.fas|-|Tea Plant Information Archive (TPIA)|http://tpdb.shengxin.ren/index.html
CsbHLH018	Camellia sinesis	https://doi.org/10.1038/s41598-021-90205-7	TEA005852.1	Teaplant_CSS_PEP.fas|-|Tea Plant Information Archive (TPIA)|http://tpdb.shengxin.ren/index.html
CsbHLH019	Camellia sinesis	https://doi.org/10.1038/s41598-021-90205-7	TEA006010.1	Teaplant_CSS_PEP.fas|-|Tea Plant Information Archive (TPIA)|http://tpdb.shengxin.ren/index.html
CsbHLH020	Camellia sinesis	https://doi.org/10.1038/s41598-021-90205-7	TEA006216.1	Teaplant_CSS_PEP.fas|-|Tea Plant Information Archive (TPIA)|http://tpdb.shengxin.ren/index.html
CsbHLH021	Camellia sinesis	https://doi.org/10.1038/s41598-021-90205-7	TEA007077.1	Teaplant_CSS_PEP.fas|-|Tea Plant Information Archive (TPIA)|http://tpdb.shengxin.ren/index.html
CsbHLH022	Camellia sinesis	https://doi.org/10.1038/s41598-021-90205-7	TEA007917.1	Teaplant_CSS_PEP.fas|-|Tea Plant Information Archive (TPIA)|http://tpdb.shengxin.ren/index.html
CsbHLH023	Camellia sinesis	https://doi.org/10.1038/s41598-021-90205-7	TEA008058.1	Teaplant_CSS_PEP.fas|-|Tea Plant Information Archive (TPIA)|http://tpdb.shengxin.ren/index.html
CsbHLH024	Camellia sinesis	https://doi.org/10.1038/s41598-021-90205-7	TEA008168.1	Teaplant_CSS_PEP.fas|-|Tea Plant Information Archive (TPIA)|http://tpdb.shengxin.ren/index.html
CsbHLH025	Camellia sinesis	https://doi.org/10.1038/s41598-021-90205-7	TEA008669.1	Teaplant_CSS_PEP.fas|-|Tea Plant Information Archive (TPIA)|http://tpdb.shengxin.ren/index.html
CsbHLH026	Camellia sinesis	https://doi.org/10.1038/s41598-021-90205-7	TEA009138.1	Teaplant_CSS_PEP.fas|-|Tea Plant Information Archive (TPIA)|http://tpdb.shengxin.ren/index.html
CsbHLH027	Camellia sinesis	https://doi.org/10.1038/s41598-021-90205-7	TEA009147.1	Teaplant_CSS_PEP.fas|-|Tea Plant Information Archive (TPIA)|http://tpdb.shengxin.ren/index.html
CsbHLH028	Camellia sinesis	https://doi.org/10.1038/s41598-021-90205-7	TEA009193.1	Teaplant_CSS_PEP.fas|-|Tea Plant Information Archive (TPIA)|http://tpdb.shengxin.ren/index.html
CsbHLH029	Camellia sinesis	https://doi.org/10.1038/s41598-021-90205-7	TEA009727.1	Teaplant_CSS_PEP.fas|-|Tea Plant Information Archive (TPIA)|http://tpdb.shengxin.ren/index.html
CsbHLH030	Camellia sinesis	https://doi.org/10.1038/s41598-021-90205-7	TEA009785.1	Teaplant_CSS_PEP.fas|-|Tea Plant Information Archive (TPIA)|http://tpdb.shengxin.ren/index.html
CsbHLH031	Camellia sinesis	https://doi.org/10.1038/s41598-021-90205-7	TEA010590.1	Teaplant_CSS_PEP.fas|-|Tea Plant Information Archive (TPIA)|http://tpdb.shengxin.ren/index.html
CsbHLH032	Camellia sinesis	https://doi.org/10.1038/s41598-021-90205-7	TEA010659.1	Teaplant_CSS_PEP.fas|-|Tea Plant Information Archive (TPIA)|http://tpdb.shengxin.ren/index.html
CsbHLH033	Camellia sinesis	https://doi.org/10.1038/s41598-021-90205-7	TEA010741.1	Teaplant_CSS_PEP.fas|-|Tea Plant Information Archive (TPIA)|http://tpdb.shengxin.ren/index.html
CsbHLH034	Camellia sinesis	https://doi.org/10.1038/s41598-021-90205-7	TEA011054.1	Teaplant_CSS_PEP.fas|-|Tea Plant Information Archive (TPIA)|http://tpdb.shengxin.ren/index.html
CsbHLH035	Camellia sinesis	https://doi.org/10.1038/s41598-021-90205-7	TEA011248.1	Teaplant_CSS_PEP.fas|-|Tea Plant Information Archive (TPIA)|http://tpdb.shengxin.ren/index.html
CsbHLH036	Camellia sinesis	https://doi.org/10.1038/s41598-021-90205-7	TEA011370.1	Teaplant_CSS_PEP.fas|-|Tea Plant Information Archive (TPIA)|http://tpdb.shengxin.ren/index.html
CsbHLH037	Camellia sinesis	https://doi.org/10.1038/s41598-021-90205-7	TEA011633.1	Teaplant_CSS_PEP.fas|-|Tea Plant Information Archive (TPIA)|http://tpdb.shengxin.ren/index.html
CsbHLH038	Camellia sinesis	https://doi.org/10.1038/s41598-021-90205-7	TEA011884.1	Teaplant_CSS_PEP.fas|-|Tea Plant Information Archive (TPIA)|http://tpdb.shengxin.ren/index.html
CsbHLH039	Camellia sinesis	https://doi.org/10.1038/s41598-021-90205-7	TEA012161.1	Teaplant_CSS_PEP.fas|-|Tea Plant Information Archive (TPIA)|http://tpdb.shengxin.ren/index.html
CsbHLH040	Camellia sinesis	https://doi.org/10.1038/s41598-021-90205-7	TEA012283.1	Teaplant_CSS_PEP.fas|-|Tea Plant Information Archive (TPIA)|http://tpdb.shengxin.ren/index.html
CsbHLH041	Camellia sinesis	https://doi.org/10.1038/s41598-021-90205-7	TEA012449.1	Teaplant_CSS_PEP.fas|-|Tea Plant Information Archive (TPIA)|http://tpdb.shengxin.ren/index.html
CsbHLH042	Camellia sinesis	https://doi.org/10.1038/s41598-021-90205-7	TEA012998.1	Teaplant_CSS_PEP.fas|-|Tea Plant Information Archive (TPIA)|http://tpdb.shengxin.ren/index.html
CsbHLH043	Camellia sinesis	https://doi.org/10.1038/s41598-021-90205-7	TEA013004.1	Teaplant_CSS_PEP.fas|-|Tea Plant Information Archive (TPIA)|http://tpdb.shengxin.ren/index.html
CsbHLH044	Camellia sinesis	https://doi.org/10.1038/s41598-021-90205-7	TEA013107.1	Teaplant_CSS_PEP.fas|-|Tea Plant Information Archive (TPIA)|http://tpdb.shengxin.ren/index.html
CsbHLH045	Camellia sinesis	https://doi.org/10.1038/s41598-021-90205-7	TEA013248.1	Teaplant_CSS_PEP.fas|-|Tea Plant Information Archive (TPIA)|http://tpdb.shengxin.ren/index.html
CsbHLH046	Camellia sinesis	https://doi.org/10.1038/s41598-021-90205-7	TEA013512.1	Teaplant_CSS_PEP.fas|-|Tea Plant Information Archive (TPIA)|http://tpdb.shengxin.ren/index.html
CsbHLH047	Camellia sinesis	https://doi.org/10.1038/s41598-021-90205-7	TEA013610.1	Teaplant_CSS_PEP.fas|-|Tea Plant Information Archive (TPIA)|http://tpdb.shengxin.ren/index.html
CsbHLH048	Camellia sinesis	https://doi.org/10.1038/s41598-021-90205-7	TEA013745.1	Teaplant_CSS_PEP.fas|-|Tea Plant Information Archive (TPIA)|http://tpdb.shengxin.ren/index.html
CsbHLH049	Camellia sinesis	https://doi.org/10.1038/s41598-021-90205-7	TEA013839.1	Teaplant_CSS_PEP.fas|-|Tea Plant Information Archive (TPIA)|http://tpdb.shengxin.ren/index.html
CsbHLH050	Camellia sinesis	https://doi.org/10.1038/s41598-021-90205-7	TEA013874.1	Teaplant_CSS_PEP.fas|-|Tea Plant Information Archive (TPIA)|http://tpdb.shengxin.ren/index.html
CsbHLH051	Camellia sinesis	https://doi.org/10.1038/s41598-021-90205-7	TEA013971.1	Teaplant_CSS_PEP.fas|-|Tea Plant Information Archive (TPIA)|http://tpdb.shengxin.ren/index.html
CsbHLH052	Camellia sinesis	https://doi.org/10.1038/s41598-021-90205-7	TEA014052.1	Teaplant_CSS_PEP.fas|-|Tea Plant Information Archive (TPIA)|http://tpdb.shengxin.ren/index.html
CsbHLH053	Camellia sinesis	https://doi.org/10.1038/s41598-021-90205-7	TEA014134.1	Teaplant_CSS_PEP.fas|-|Tea Plant Information Archive (TPIA)|http://tpdb.shengxin.ren/index.html
CsbHLH054	Camellia sinesis	https://doi.org/10.1038/s41598-021-90205-7	TEA014288.1	Teaplant_CSS_PEP.fas|-|Tea Plant Information Archive (TPIA)|http://tpdb.shengxin.ren/index.html
CsbHLH055	Camellia sinesis	https://doi.org/10.1038/s41598-021-90205-7	TEA014398.1	Teaplant_CSS_PEP.fas|-|Tea Plant Information Archive (TPIA)|http://tpdb.shengxin.ren/index.html
CsbHLH056	Camellia sinesis	https://doi.org/10.1038/s41598-021-90205-7	TEA014689.1	Teaplant_CSS_PEP.fas|-|Tea Plant Information Archive (TPIA)|http://tpdb.shengxin.ren/index.html
CsbHLH057	Camellia sinesis	https://doi.org/10.1038/s41598-021-90205-7	TEA014998.1	Teaplant_CSS_PEP.fas|-|Tea Plant Information Archive (TPIA)|http://tpdb.shengxin.ren/index.html
CsbHLH058	Camellia sinesis	https://doi.org/10.1038/s41598-021-90205-7	TEA015506.1	Teaplant_CSS_PEP.fas|-|Tea Plant Information Archive (TPIA)|http://tpdb.shengxin.ren/index.html
CsbHLH059	Camellia sinesis	https://doi.org/10.1038/s41598-021-90205-7	TEA015883.1	Teaplant_CSS_PEP.fas|-|Tea Plant Information Archive (TPIA)|http://tpdb.shengxin.ren/index.html
CsbHLH060	Camellia sinesis	https://doi.org/10.1038/s41598-021-90205-7	TEA016075.1	Teaplant_CSS_PEP.fas|-|Tea Plant Information Archive (TPIA)|http://tpdb.shengxin.ren/index.html
CsbHLH061	Camellia sinesis	https://doi.org/10.1038/s41598-021-90205-7	TEA016380.1	Teaplant_CSS_PEP.fas|-|Tea Plant Information Archive (TPIA)|http://tpdb.shengxin.ren/index.html
CsbHLH062	Camellia sinesis	https://doi.org/10.1038/s41598-021-90205-7	TEA016807.1	Teaplant_CSS_PEP.fas|-|Tea Plant Information Archive (TPIA)|http://tpdb.shengxin.ren/index.html
CsbHLH063	Camellia sinesis	https://doi.org/10.1038/s41598-021-90205-7	TEA016938.1	Teaplant_CSS_PEP.fas|-|Tea Plant Information Archive (TPIA)|http://tpdb.shengxin.ren/index.html
CsbHLH064	Camellia sinesis	https://doi.org/10.1038/s41598-021-90205-7	TEA017105.1	Teaplant_CSS_PEP.fas|-|Tea Plant Information Archive (TPIA)|http://tpdb.shengxin.ren/index.html
CsbHLH065	Camellia sinesis	https://doi.org/10.1038/s41598-021-90205-7	TEA017239.1	Teaplant_CSS_PEP.fas|-|Tea Plant Information Archive (TPIA)|http://tpdb.shengxin.ren/index.html
CsbHLH066	Camellia sinesis	https://doi.org/10.1038/s41598-021-90205-7	TEA017243.1	Teaplant_CSS_PEP.fas|-|Tea Plant Information Archive (TPIA)|http://tpdb.shengxin.ren/index.html
CsbHLH067	Camellia sinesis	https://doi.org/10.1038/s41598-021-90205-7	TEA017390.1	Teaplant_CSS_PEP.fas|-|Tea Plant Information Archive (TPIA)|http://tpdb.shengxin.ren/index.html
CsbHLH068	Camellia sinesis	https://doi.org/10.1038/s41598-021-90205-7	TEA017430.1	Teaplant_CSS_PEP.fas|-|Tea Plant Information Archive (TPIA)|http://tpdb.shengxin.ren/index.html
CsbHLH069	Camellia sinesis	https://doi.org/10.1038/s41598-021-90205-7	TEA017853.1	Teaplant_CSS_PEP.fas|-|Tea Plant Information Archive (TPIA)|http://tpdb.shengxin.ren/index.html
CsbHLH070	Camellia sinesis	https://doi.org/10.1038/s41598-021-90205-7	TEA017934.1	Teaplant_CSS_PEP.fas|-|Tea Plant Information Archive (TPIA)|http://tpdb.shengxin.ren/index.html
CsbHLH071	Camellia sinesis	https://doi.org/10.1038/s41598-021-90205-7	TEA018058.1	Teaplant_CSS_PEP.fas|-|Tea Plant Information Archive (TPIA)|http://tpdb.shengxin.ren/index.html
CsbHLH072	Camellia sinesis	https://doi.org/10.1038/s41598-021-90205-7	TEA018182.1	Teaplant_CSS_PEP.fas|-|Tea Plant Information Archive (TPIA)|http://tpdb.shengxin.ren/index.html
CsbHLH073	Camellia sinesis	https://doi.org/10.1038/s41598-021-90205-7	TEA018399.1	Teaplant_CSS_PEP.fas|-|Tea Plant Information Archive (TPIA)|http://tpdb.shengxin.ren/index.html
CsbHLH074	Camellia sinesis	https://doi.org/10.1038/s41598-021-90205-7	TEA018698.1	Teaplant_CSS_PEP.fas|-|Tea Plant Information Archive (TPIA)|http://tpdb.shengxin.ren/index.html
CsbHLH075	Camellia sinesis	https://doi.org/10.1038/s41598-021-90205-7	TEA018850.1	Teaplant_CSS_PEP.fas|-|Tea Plant Information Archive (TPIA)|http://tpdb.shengxin.ren/index.html
CsbHLH076	Camellia sinesis	https://doi.org/10.1038/s41598-021-90205-7	TEA019255.1	Teaplant_CSS_PEP.fas|-|Tea Plant Information Archive (TPIA)|http://tpdb.shengxin.ren/index.html
CsbHLH077	Camellia sinesis	https://doi.org/10.1038/s41598-021-90205-7	TEA019335.1	Teaplant_CSS_PEP.fas|-|Tea Plant Information Archive (TPIA)|http://tpdb.shengxin.ren/index.html
CsbHLH078	Camellia sinesis	https://doi.org/10.1038/s41598-021-90205-7	TEA019380.1	Teaplant_CSS_PEP.fas|-|Tea Plant Information Archive (TPIA)|http://tpdb.shengxin.ren/index.html
CsbHLH079	Camellia sinesis	https://doi.org/10.1038/s41598-021-90205-7	TEA021415.1	Teaplant_CSS_PEP.fas|-|Tea Plant Information Archive (TPIA)|http://tpdb.shengxin.ren/index.html
CsbHLH080	Camellia sinesis	https://doi.org/10.1038/s41598-021-90205-7	TEA021786.1	Teaplant_CSS_PEP.fas|-|Tea Plant Information Archive (TPIA)|http://tpdb.shengxin.ren/index.html
CsbHLH081	Camellia sinesis	https://doi.org/10.1038/s41598-021-90205-7	TEA022018.1	Teaplant_CSS_PEP.fas|-|Tea Plant Information Archive (TPIA)|http://tpdb.shengxin.ren/index.html
CsbHLH082	Camellia sinesis	https://doi.org/10.1038/s41598-021-90205-7	TEA022030.1	Teaplant_CSS_PEP.fas|-|Tea Plant Information Archive (TPIA)|http://tpdb.shengxin.ren/index.html
CsbHLH083	Camellia sinesis	https://doi.org/10.1038/s41598-021-90205-7	TEA022347.1	Teaplant_CSS_PEP.fas|-|Tea Plant Information Archive (TPIA)|http://tpdb.shengxin.ren/index.html
CsbHLH084	Camellia sinesis	https://doi.org/10.1038/s41598-021-90205-7	TEA022528.1	Teaplant_CSS_PEP.fas|-|Tea Plant Information Archive (TPIA)|http://tpdb.shengxin.ren/index.html
CsbHLH085	Camellia sinesis	https://doi.org/10.1038/s41598-021-90205-7	TEA022718.1	Teaplant_CSS_PEP.fas|-|Tea Plant Information Archive (TPIA)|http://tpdb.shengxin.ren/index.html
CsbHLH086	Camellia sinesis	https://doi.org/10.1038/s41598-021-90205-7	TEA022746.1	Teaplant_CSS_PEP.fas|-|Tea Plant Information Archive (TPIA)|http://tpdb.shengxin.ren/index.html
CsbHLH087	Camellia sinesis	https://doi.org/10.1038/s41598-021-90205-7	TEA023692.1	Teaplant_CSS_PEP.fas|-|Tea Plant Information Archive (TPIA)|http://tpdb.shengxin.ren/index.html
CsbHLH088	Camellia sinesis	https://doi.org/10.1038/s41598-021-90205-7	TEA023842.1	Teaplant_CSS_PEP.fas|-|Tea Plant Information Archive (TPIA)|http://tpdb.shengxin.ren/index.html
CsbHLH089	Camellia sinesis	https://doi.org/10.1038/s41598-021-90205-7	TEA023960.1	Teaplant_CSS_PEP.fas|-|Tea Plant Information Archive (TPIA)|http://tpdb.shengxin.ren/index.html
CsbHLH090	Camellia sinesis	https://doi.org/10.1038/s41598-021-90205-7	TEA023997.1	Teaplant_CSS_PEP.fas|-|Tea Plant Information Archive (TPIA)|http://tpdb.shengxin.ren/index.html
CsbHLH091	Camellia sinesis	https://doi.org/10.1038/s41598-021-90205-7	TEA024004.1	Teaplant_CSS_PEP.fas|-|Tea Plant Information Archive (TPIA)|http://tpdb.shengxin.ren/index.html
CsbHLH092	Camellia sinesis	https://doi.org/10.1038/s41598-021-90205-7	TEA024017.1	Teaplant_CSS_PEP.fas|-|Tea Plant Information Archive (TPIA)|http://tpdb.shengxin.ren/index.html
CsbHLH093	Camellia sinesis	https://doi.org/10.1038/s41598-021-90205-7	TEA024687.1	Teaplant_CSS_PEP.fas|-|Tea Plant Information Archive (TPIA)|http://tpdb.shengxin.ren/index.html
CsbHLH094	Camellia sinesis	https://doi.org/10.1038/s41598-021-90205-7	TEA025381.1	Teaplant_CSS_PEP.fas|-|Tea Plant Information Archive (TPIA)|http://tpdb.shengxin.ren/index.html
CsbHLH095	Camellia sinesis	https://doi.org/10.1038/s41598-021-90205-7	TEA025617.1	Teaplant_CSS_PEP.fas|-|Tea Plant Information Archive (TPIA)|http://tpdb.shengxin.ren/index.html
CsbHLH096	Camellia sinesis	https://doi.org/10.1038/s41598-021-90205-7	TEA025673.1	Teaplant_CSS_PEP.fas|-|Tea Plant Information Archive (TPIA)|http://tpdb.shengxin.ren/index.html
CsbHLH097	Camellia sinesis	https://doi.org/10.1038/s41598-021-90205-7	TEA025875.1	Teaplant_CSS_PEP.fas|-|Tea Plant Information Archive (TPIA)|http://tpdb.shengxin.ren/index.html
CsbHLH098	Camellia sinesis	https://doi.org/10.1038/s41598-021-90205-7	TEA026346.1	Teaplant_CSS_PEP.fas|-|Tea Plant Information Archive (TPIA)|http://tpdb.shengxin.ren/index.html
CsbHLH099	Camellia sinesis	https://doi.org/10.1038/s41598-021-90205-7	TEA026466.1	Teaplant_CSS_PEP.fas|-|Tea Plant Information Archive (TPIA)|http://tpdb.shengxin.ren/index.html
CsbHLH100	Camellia sinesis	https://doi.org/10.1038/s41598-021-90205-7	TEA027045.1	Teaplant_CSS_PEP.fas|-|Tea Plant Information Archive (TPIA)|http://tpdb.shengxin.ren/index.html
CsbHLH101	Camellia sinesis	https://doi.org/10.1038/s41598-021-90205-7	TEA027511.1	Teaplant_CSS_PEP.fas|-|Tea Plant Information Archive (TPIA)|http://tpdb.shengxin.ren/index.html
CsbHLH102	Camellia sinesis	https://doi.org/10.1038/s41598-021-90205-7	TEA027568.1	Teaplant_CSS_PEP.fas|-|Tea Plant Information Archive (TPIA)|http://tpdb.shengxin.ren/index.html
CsbHLH103	Camellia sinesis	https://doi.org/10.1038/s41598-021-90205-7	TEA027573.1	Teaplant_CSS_PEP.fas|-|Tea Plant Information Archive (TPIA)|http://tpdb.shengxin.ren/index.html
CsbHLH104	Camellia sinesis	https://doi.org/10.1038/s41598-021-90205-7	TEA028200.1	Teaplant_CSS_PEP.fas|-|Tea Plant Information Archive (TPIA)|http://tpdb.shengxin.ren/index.html
CsbHLH105	Camellia sinesis	https://doi.org/10.1038/s41598-021-90205-7	TEA029030.1	Teaplant_CSS_PEP.fas|-|Tea Plant Information Archive (TPIA)|http://tpdb.shengxin.ren/index.html
CsbHLH106	Camellia sinesis	https://doi.org/10.1038/s41598-021-90205-7	TEA029062.1	Teaplant_CSS_PEP.fas|-|Tea Plant Information Archive (TPIA)|http://tpdb.shengxin.ren/index.html
CsbHLH107	Camellia sinesis	https://doi.org/10.1038/s41598-021-90205-7	TEA029105.1	Teaplant_CSS_PEP.fas|-|Tea Plant Information Archive (TPIA)|http://tpdb.shengxin.ren/index.html
CsbHLH108	Camellia sinesis	https://doi.org/10.1038/s41598-021-90205-7	TEA029404.1	Teaplant_CSS_PEP.fas|-|Tea Plant Information Archive (TPIA)|http://tpdb.shengxin.ren/index.html
CsbHLH109	Camellia sinesis	https://doi.org/10.1038/s41598-021-90205-7	TEA029434.1	Teaplant_CSS_PEP.fas|-|Tea Plant Information Archive (TPIA)|http://tpdb.shengxin.ren/index.html
CsbHLH110	Camellia sinesis	https://doi.org/10.1038/s41598-021-90205-7	TEA029491.1	Teaplant_CSS_PEP.fas|-|Tea Plant Information Archive (TPIA)|http://tpdb.shengxin.ren/index.html
CsbHLH111	Camellia sinesis	https://doi.org/10.1038/s41598-021-90205-7	TEA029740.1	Teaplant_CSS_PEP.fas|-|Tea Plant Information Archive (TPIA)|http://tpdb.shengxin.ren/index.html
CsbHLH112	Camellia sinesis	https://doi.org/10.1038/s41598-021-90205-7	TEA029880.1	Teaplant_CSS_PEP.fas|-|Tea Plant Information Archive (TPIA)|http://tpdb.shengxin.ren/index.html
CsbHLH113	Camellia sinesis	https://doi.org/10.1038/s41598-021-90205-7	TEA029953.1	Teaplant_CSS_PEP.fas|-|Tea Plant Information Archive (TPIA)|http://tpdb.shengxin.ren/index.html
CsbHLH114	Camellia sinesis	https://doi.org/10.1038/s41598-021-90205-7	TEA030137.1	Teaplant_CSS_PEP.fas|-|Tea Plant Information Archive (TPIA)|http://tpdb.shengxin.ren/index.html
CsbHLH115	Camellia sinesis	https://doi.org/10.1038/s41598-021-90205-7	TEA030443.1	Teaplant_CSS_PEP.fas|-|Tea Plant Information Archive (TPIA)|http://tpdb.shengxin.ren/index.html
CsbHLH116	Camellia sinesis	https://doi.org/10.1038/s41598-021-90205-7	TEA030725.1	Teaplant_CSS_PEP.fas|-|Tea Plant Information Archive (TPIA)|http://tpdb.shengxin.ren/index.html
CsbHLH117	Camellia sinesis	https://doi.org/10.1038/s41598-021-90205-7	TEA030852.1	Teaplant_CSS_PEP.fas|-|Tea Plant Information Archive (TPIA)|http://tpdb.shengxin.ren/index.html
CsbHLH118	Camellia sinesis	https://doi.org/10.1038/s41598-021-90205-7	TEA030941.1	Teaplant_CSS_PEP.fas|-|Tea Plant Information Archive (TPIA)|http://tpdb.shengxin.ren/index.html
CsbHLH119	Camellia sinesis	https://doi.org/10.1038/s41598-021-90205-7	TEA031176.1	Teaplant_CSS_PEP.fas|-|Tea Plant Information Archive (TPIA)|http://tpdb.shengxin.ren/index.html
CsbHLH120	Camellia sinesis	https://doi.org/10.1038/s41598-021-90205-7	TEA031802.1	Teaplant_CSS_PEP.fas|-|Tea Plant Information Archive (TPIA)|http://tpdb.shengxin.ren/index.html
CsbHLH121	Camellia sinesis	https://doi.org/10.1038/s41598-021-90205-7	TEA031877.1	Teaplant_CSS_PEP.fas|-|Tea Plant Information Archive (TPIA)|http://tpdb.shengxin.ren/index.html
CsbHLH122	Camellia sinesis	https://doi.org/10.1038/s41598-021-90205-7	TEA032182.1	Teaplant_CSS_PEP.fas|-|Tea Plant Information Archive (TPIA)|http://tpdb.shengxin.ren/index.html
CsbHLH123	Camellia sinesis	https://doi.org/10.1038/s41598-021-90205-7	TEA032221.1	Teaplant_CSS_PEP.fas|-|Tea Plant Information Archive (TPIA)|http://tpdb.shengxin.ren/index.html
CsbHLH124	Camellia sinesis	https://doi.org/10.1038/s41598-021-90205-7	TEA032260.1	Teaplant_CSS_PEP.fas|-|Tea Plant Information Archive (TPIA)|http://tpdb.shengxin.ren/index.html
CsbHLH125	Camellia sinesis	https://doi.org/10.1038/s41598-021-90205-7	TEA032433.1	Teaplant_CSS_PEP.fas|-|Tea Plant Information Archive (TPIA)|http://tpdb.shengxin.ren/index.html
CsbHLH126	Camellia sinesis	https://doi.org/10.1038/s41598-021-90205-7	TEA032613.1	Teaplant_CSS_PEP.fas|-|Tea Plant Information Archive (TPIA)|http://tpdb.shengxin.ren/index.html
CsbHLH127	Camellia sinesis	https://doi.org/10.1038/s41598-021-90205-7	TEA032897.1	Teaplant_CSS_PEP.fas|-|Tea Plant Information Archive (TPIA)|http://tpdb.shengxin.ren/index.html
CsbHLH128	Camellia sinesis	https://doi.org/10.1038/s41598-021-90205-7	TEA033005.1	Teaplant_CSS_PEP.fas|-|Tea Plant Information Archive (TPIA)|http://tpdb.shengxin.ren/index.html
CsbHLH129	Camellia sinesis	https://doi.org/10.1038/s41598-021-90205-7	TEA033133.1	Teaplant_CSS_PEP.fas|-|Tea Plant Information Archive (TPIA)|http://tpdb.shengxin.ren/index.html
CsbHLH130	Camellia sinesis	https://doi.org/10.1038/s41598-021-90205-7	TEA033198.1	Teaplant_CSS_PEP.fas|-|Tea Plant Information Archive (TPIA)|http://tpdb.shengxin.ren/index.html
CsbHLH131	Camellia sinesis	https://doi.org/10.1038/s41598-021-90205-7	TEA033210.1	Teaplant_CSS_PEP.fas|-|Tea Plant Information Archive (TPIA)|http://tpdb.shengxin.ren/index.html
CsbHLH132	Camellia sinesis	https://doi.org/10.1038/s41598-021-90205-7	TEA033639.1	Teaplant_CSS_PEP.fas|-|Tea Plant Information Archive (TPIA)|http://tpdb.shengxin.ren/index.html
CsbHLH133	Camellia sinesis	https://doi.org/10.1038/s41598-021-90205-7	TEA033721.1	Teaplant_CSS_PEP.fas|-|Tea Plant Information Archive (TPIA)|http://tpdb.shengxin.ren/index.html
CsbHLH134	Camellia sinesis	https://doi.org/10.1038/s41598-021-90205-7	TEA033734.1	Teaplant_CSS_PEP.fas|-|Tea Plant Information Archive (TPIA)|http://tpdb.shengxin.ren/index.html
EgrbHLH001	Eucalyptus grandis	https://doi.org/10.1007/s11105-021-01313-7	Eucgr.A00213.1.p	Egrandis_297_v2.0.protein.fa.gz|v2.0|Phytozome|https://phytozome-next.jgi.doe.gov/
EgrbHLH002	Eucalyptus grandis	https://doi.org/10.1007/s11105-021-01313-7	Eucgr.A00998.1.p	Egrandis_297_v2.0.protein.fa.gz|v2.0|Phytozome|https://phytozome-next.jgi.doe.gov/
EgrbHLH003	Eucalyptus grandis	https://doi.org/10.1007/s11105-021-01313-7	Eucgr.A02043.1.p	Egrandis_297_v2.0.protein.fa.gz|v2.0|Phytozome|https://phytozome-next.jgi.doe.gov/
EgrbHLH004	Eucalyptus grandis	https://doi.org/10.1007/s11105-021-01313-7	Eucgr.A02230.1.p	Egrandis_297_v2.0.protein.fa.gz|v2.0|Phytozome|https://phytozome-next.jgi.doe.gov/
EgrbHLH005	Eucalyptus grandis	https://doi.org/10.1007/s11105-021-01313-7	Eucgr.A02250.1.p	Egrandis_297_v2.0.protein.fa.gz|v2.0|Phytozome|https://phytozome-next.jgi.doe.gov/
EgrbHLH006	Eucalyptus grandis	https://doi.org/10.1007/s11105-021-01313-7	Eucgr.A02413.1.p	Egrandis_297_v2.0.protein.fa.gz|v2.0|Phytozome|https://phytozome-next.jgi.doe.gov/
EgrbHLH007	Eucalyptus grandis	https://doi.org/10.1007/s11105-021-01313-7	Eucgr.A02417.1.p	Egrandis_297_v2.0.protein.fa.gz|v2.0|Phytozome|https://phytozome-next.jgi.doe.gov/
EgrbHLH008	Eucalyptus grandis	https://doi.org/10.1007/s11105-021-01313-7	Eucgr.A02667.1.p	Egrandis_297_v2.0.protein.fa.gz|v2.0|Phytozome|https://phytozome-next.jgi.doe.gov/
EgrbHLH009	Eucalyptus grandis	https://doi.org/10.1007/s11105-021-01313-7	Eucgr.A02857.1.p	Egrandis_297_v2.0.protein.fa.gz|v2.0|Phytozome|https://phytozome-next.jgi.doe.gov/
EgrbHLH010	Eucalyptus grandis	https://doi.org/10.1007/s11105-021-01313-7	Eucgr.B00048.1.p	Egrandis_297_v2.0.protein.fa.gz|v2.0|Phytozome|https://phytozome-next.jgi.doe.gov/
EgrbHLH011	Eucalyptus grandis	https://doi.org/10.1007/s11105-021-01313-7	Eucgr.B00366.1.p	Egrandis_297_v2.0.protein.fa.gz|v2.0|Phytozome|https://phytozome-next.jgi.doe.gov/
EgrbHLH012	Eucalyptus grandis	https://doi.org/10.1007/s11105-021-01313-7	Eucgr.B00385.1.p	Egrandis_297_v2.0.protein.fa.gz|v2.0|Phytozome|https://phytozome-next.jgi.doe.gov/
EgrbHLH013	Eucalyptus grandis	https://doi.org/10.1007/s11105-021-01313-7	Eucgr.B00470.1.p	Egrandis_297_v2.0.protein.fa.gz|v2.0|Phytozome|https://phytozome-next.jgi.doe.gov/
EgrbHLH014	Eucalyptus grandis	https://doi.org/10.1007/s11105-021-01313-7	Eucgr.B00645.1.p	Egrandis_297_v2.0.protein.fa.gz|v2.0|Phytozome|https://phytozome-next.jgi.doe.gov/
EgrbHLH015	Eucalyptus grandis	https://doi.org/10.1007/s11105-021-01313-7	Eucgr.B00713.1.p	Egrandis_297_v2.0.protein.fa.gz|v2.0|Phytozome|https://phytozome-next.jgi.doe.gov/
EgrbHLH016	Eucalyptus grandis	https://doi.org/10.1007/s11105-021-01313-7	Eucgr.B00731.1.p	Egrandis_297_v2.0.protein.fa.gz|v2.0|Phytozome|https://phytozome-next.jgi.doe.gov/
EgrbHLH017	Eucalyptus grandis	https://doi.org/10.1007/s11105-021-01313-7	Eucgr.B01225.1.p	Egrandis_297_v2.0.protein.fa.gz|v2.0|Phytozome|https://phytozome-next.jgi.doe.gov/
EgrbHLH018	Eucalyptus grandis	https://doi.org/10.1007/s11105-021-01313-7	Eucgr.B01226.1.p	Egrandis_297_v2.0.protein.fa.gz|v2.0|Phytozome|https://phytozome-next.jgi.doe.gov/
EgrbHLH019	Eucalyptus grandis	https://doi.org/10.1007/s11105-021-01313-7	Eucgr.B01487.1.p	Egrandis_297_v2.0.protein.fa.gz|v2.0|Phytozome|https://phytozome-next.jgi.doe.gov/
EgrbHLH020	Eucalyptus grandis	https://doi.org/10.1007/s11105-021-01313-7	Eucgr.B01825.1.p	Egrandis_297_v2.0.protein.fa.gz|v2.0|Phytozome|https://phytozome-next.jgi.doe.gov/
EgrbHLH021	Eucalyptus grandis	https://doi.org/10.1007/s11105-021-01313-7	Eucgr.B02000.1.p	Egrandis_297_v2.0.protein.fa.gz|v2.0|Phytozome|https://phytozome-next.jgi.doe.gov/
EgrbHLH022	Eucalyptus grandis	https://doi.org/10.1007/s11105-021-01313-7	Eucgr.B02705.1.p	Egrandis_297_v2.0.protein.fa.gz|v2.0|Phytozome|https://phytozome-next.jgi.doe.gov/
EgrbHLH023	Eucalyptus grandis	https://doi.org/10.1007/s11105-021-01313-7	Eucgr.B03106.1.p	Egrandis_297_v2.0.protein.fa.gz|v2.0|Phytozome|https://phytozome-next.jgi.doe.gov/
EgrbHLH024	Eucalyptus grandis	https://doi.org/10.1007/s11105-021-01313-7	Eucgr.B03113.1.p	Egrandis_297_v2.0.protein.fa.gz|v2.0|Phytozome|https://phytozome-next.jgi.doe.gov/
EgrbHLH025	Eucalyptus grandis	https://doi.org/10.1007/s11105-021-01313-7	Eucgr.B03392.1.p	Egrandis_297_v2.0.protein.fa.gz|v2.0|Phytozome|https://phytozome-next.jgi.doe.gov/
EgrbHLH026	Eucalyptus grandis	https://doi.org/10.1007/s11105-021-01313-7	Eucgr.B03420.1.p	Egrandis_297_v2.0.protein.fa.gz|v2.0|Phytozome|https://phytozome-next.jgi.doe.gov/
EgrbHLH027	Eucalyptus grandis	https://doi.org/10.1007/s11105-021-01313-7	Eucgr.B03669.1.p	Egrandis_297_v2.0.protein.fa.gz|v2.0|Phytozome|https://phytozome-next.jgi.doe.gov/
EgrbHLH028	Eucalyptus grandis	https://doi.org/10.1007/s11105-021-01313-7	Eucgr.B03816.1.p	Egrandis_297_v2.0.protein.fa.gz|v2.0|Phytozome|https://phytozome-next.jgi.doe.gov/
EgrbHLH029	Eucalyptus grandis	https://doi.org/10.1007/s11105-021-01313-7	Eucgr.B03931.1.p	Egrandis_297_v2.0.protein.fa.gz|v2.0|Phytozome|https://phytozome-next.jgi.doe.gov/
EgrbHLH030	Eucalyptus grandis	https://doi.org/10.1007/s11105-021-01313-7	Eucgr.B03947.1.p	Egrandis_297_v2.0.protein.fa.gz|v2.0|Phytozome|https://phytozome-next.jgi.doe.gov/
EgrbHLH031	Eucalyptus grandis	https://doi.org/10.1007/s11105-021-01313-7	Eucgr.C00105.1.p	Egrandis_297_v2.0.protein.fa.gz|v2.0|Phytozome|https://phytozome-next.jgi.doe.gov/
EgrbHLH032	Eucalyptus grandis	https://doi.org/10.1007/s11105-021-01313-7	Eucgr.C00360.1.p	Egrandis_297_v2.0.protein.fa.gz|v2.0|Phytozome|https://phytozome-next.jgi.doe.gov/
EgrbHLH033	Eucalyptus grandis	https://doi.org/10.1007/s11105-021-01313-7	Eucgr.C01274.1.p	Egrandis_297_v2.0.protein.fa.gz|v2.0|Phytozome|https://phytozome-next.jgi.doe.gov/
EgrbHLH034	Eucalyptus grandis	https://doi.org/10.1007/s11105-021-01313-7	Eucgr.C02208.1.p	Egrandis_297_v2.0.protein.fa.gz|v2.0|Phytozome|https://phytozome-next.jgi.doe.gov/
EgrbHLH035	Eucalyptus grandis	https://doi.org/10.1007/s11105-021-01313-7	Eucgr.C02592.1.p	Egrandis_297_v2.0.protein.fa.gz|v2.0|Phytozome|https://phytozome-next.jgi.doe.gov/
EgrbHLH036	Eucalyptus grandis	https://doi.org/10.1007/s11105-021-01313-7	Eucgr.C03476.1.p	Egrandis_297_v2.0.protein.fa.gz|v2.0|Phytozome|https://phytozome-next.jgi.doe.gov/
EgrbHLH037	Eucalyptus grandis	https://doi.org/10.1007/s11105-021-01313-7	Eucgr.C03807.1.p	Egrandis_297_v2.0.protein.fa.gz|v2.0|Phytozome|https://phytozome-next.jgi.doe.gov/
EgrbHLH038	Eucalyptus grandis	https://doi.org/10.1007/s11105-021-01313-7	Eucgr.D00317.1.p	Egrandis_297_v2.0.protein.fa.gz|v2.0|Phytozome|https://phytozome-next.jgi.doe.gov/
EgrbHLH039	Eucalyptus grandis	https://doi.org/10.1007/s11105-021-01313-7	Eucgr.D00509.1.p	Egrandis_297_v2.0.protein.fa.gz|v2.0|Phytozome|https://phytozome-next.jgi.doe.gov/
EgrbHLH040	Eucalyptus grandis	https://doi.org/10.1007/s11105-021-01313-7	Eucgr.D00616.1.p	Egrandis_297_v2.0.protein.fa.gz|v2.0|Phytozome|https://phytozome-next.jgi.doe.gov/
EgrbHLH041	Eucalyptus grandis	https://doi.org/10.1007/s11105-021-01313-7	Eucgr.D00877.1.p	Egrandis_297_v2.0.protein.fa.gz|v2.0|Phytozome|https://phytozome-next.jgi.doe.gov/
EgrbHLH042	Eucalyptus grandis	https://doi.org/10.1007/s11105-021-01313-7	Eucgr.D00881.1.p	Egrandis_297_v2.0.protein.fa.gz|v2.0|Phytozome|https://phytozome-next.jgi.doe.gov/
EgrbHLH043	Eucalyptus grandis	https://doi.org/10.1007/s11105-021-01313-7	Eucgr.D01630.1.p	Egrandis_297_v2.0.protein.fa.gz|v2.0|Phytozome|https://phytozome-next.jgi.doe.gov/
EgrbHLH044	Eucalyptus grandis	https://doi.org/10.1007/s11105-021-01313-7	Eucgr.D01696.1.p	Egrandis_297_v2.0.protein.fa.gz|v2.0|Phytozome|https://phytozome-next.jgi.doe.gov/
EgrbHLH045	Eucalyptus grandis	https://doi.org/10.1007/s11105-021-01313-7	Eucgr.D01841.1.p	Egrandis_297_v2.0.protein.fa.gz|v2.0|Phytozome|https://phytozome-next.jgi.doe.gov/
EgrbHLH046	Eucalyptus grandis	https://doi.org/10.1007/s11105-021-01313-7	Eucgr.D02287.1.p	Egrandis_297_v2.0.protein.fa.gz|v2.0|Phytozome|https://phytozome-next.jgi.doe.gov/
EgrbHLH047	Eucalyptus grandis	https://doi.org/10.1007/s11105-021-01313-7	Eucgr.D02499.1.p	Egrandis_297_v2.0.protein.fa.gz|v2.0|Phytozome|https://phytozome-next.jgi.doe.gov/
EgrbHLH048	Eucalyptus grandis	https://doi.org/10.1007/s11105-021-01313-7	Eucgr.E00019.1.p	Egrandis_297_v2.0.protein.fa.gz|v2.0|Phytozome|https://phytozome-next.jgi.doe.gov/
EgrbHLH049	Eucalyptus grandis	https://doi.org/10.1007/s11105-021-01313-7	Eucgr.E00047.1.p	Egrandis_297_v2.0.protein.fa.gz|v2.0|Phytozome|https://phytozome-next.jgi.doe.gov/
EgrbHLH050	Eucalyptus grandis	https://doi.org/10.1007/s11105-021-01313-7	Eucgr.E00273.1.p	Egrandis_297_v2.0.protein.fa.gz|v2.0|Phytozome|https://phytozome-next.jgi.doe.gov/
EgrbHLH051	Eucalyptus grandis	https://doi.org/10.1007/s11105-021-01313-7	Eucgr.E00277.1.p	Egrandis_297_v2.0.protein.fa.gz|v2.0|Phytozome|https://phytozome-next.jgi.doe.gov/
EgrbHLH052	Eucalyptus grandis	https://doi.org/10.1007/s11105-021-01313-7	Eucgr.E00512.1.p	Egrandis_297_v2.0.protein.fa.gz|v2.0|Phytozome|https://phytozome-next.jgi.doe.gov/
EgrbHLH053	Eucalyptus grandis	https://doi.org/10.1007/s11105-021-01313-7	Eucgr.E00624.1.p	Egrandis_297_v2.0.protein.fa.gz|v2.0|Phytozome|https://phytozome-next.jgi.doe.gov/
EgrbHLH054	Eucalyptus grandis	https://doi.org/10.1007/s11105-021-01313-7	Eucgr.E01039.1.p	Egrandis_297_v2.0.protein.fa.gz|v2.0|Phytozome|https://phytozome-next.jgi.doe.gov/
EgrbHLH055	Eucalyptus grandis	https://doi.org/10.1007/s11105-021-01313-7	Eucgr.E01042.1.p	Egrandis_297_v2.0.protein.fa.gz|v2.0|Phytozome|https://phytozome-next.jgi.doe.gov/
EgrbHLH056	Eucalyptus grandis	https://doi.org/10.1007/s11105-021-01313-7	Eucgr.E01043.1.p	Egrandis_297_v2.0.protein.fa.gz|v2.0|Phytozome|https://phytozome-next.jgi.doe.gov/
EgrbHLH057	Eucalyptus grandis	https://doi.org/10.1007/s11105-021-01313-7	Eucgr.E01045.1.p	Egrandis_297_v2.0.protein.fa.gz|v2.0|Phytozome|https://phytozome-next.jgi.doe.gov/
EgrbHLH058	Eucalyptus grandis	https://doi.org/10.1007/s11105-021-01313-7	Eucgr.E01046.1.p	Egrandis_297_v2.0.protein.fa.gz|v2.0|Phytozome|https://phytozome-next.jgi.doe.gov/
EgrbHLH059	Eucalyptus grandis	https://doi.org/10.1007/s11105-021-01313-7	Eucgr.E01047.1.p	Egrandis_297_v2.0.protein.fa.gz|v2.0|Phytozome|https://phytozome-next.jgi.doe.gov/
EgrbHLH060	Eucalyptus grandis	https://doi.org/10.1007/s11105-021-01313-7	Eucgr.E01049.1.p	Egrandis_297_v2.0.protein.fa.gz|v2.0|Phytozome|https://phytozome-next.jgi.doe.gov/
EgrbHLH061	Eucalyptus grandis	https://doi.org/10.1007/s11105-021-01313-7	Eucgr.E02743.1.p	Egrandis_297_v2.0.protein.fa.gz|v2.0|Phytozome|https://phytozome-next.jgi.doe.gov/
EgrbHLH062	Eucalyptus grandis	https://doi.org/10.1007/s11105-021-01313-7	Eucgr.E03270.1.p	Egrandis_297_v2.0.protein.fa.gz|v2.0|Phytozome|https://phytozome-next.jgi.doe.gov/
EgrbHLH063	Eucalyptus grandis	https://doi.org/10.1007/s11105-021-01313-7	Eucgr.E03271.1.p	Egrandis_297_v2.0.protein.fa.gz|v2.0|Phytozome|https://phytozome-next.jgi.doe.gov/
EgrbHLH064	Eucalyptus grandis	https://doi.org/10.1007/s11105-021-01313-7	Eucgr.E03272.1.p	Egrandis_297_v2.0.protein.fa.gz|v2.0|Phytozome|https://phytozome-next.jgi.doe.gov/
EgrbHLH065	Eucalyptus grandis	https://doi.org/10.1007/s11105-021-01313-7	Eucgr.E03273.1.p	Egrandis_297_v2.0.protein.fa.gz|v2.0|Phytozome|https://phytozome-next.jgi.doe.gov/
EgrbHLH066	Eucalyptus grandis	https://doi.org/10.1007/s11105-021-01313-7	Eucgr.E03614.1.p	Egrandis_297_v2.0.protein.fa.gz|v2.0|Phytozome|https://phytozome-next.jgi.doe.gov/
EgrbHLH067	Eucalyptus grandis	https://doi.org/10.1007/s11105-021-01313-7	Eucgr.E04246.1.p	Egrandis_297_v2.0.protein.fa.gz|v2.0|Phytozome|https://phytozome-next.jgi.doe.gov/
EgrbHLH068	Eucalyptus grandis	https://doi.org/10.1007/s11105-021-01313-7	Eucgr.E04247.1.p	Egrandis_297_v2.0.protein.fa.gz|v2.0|Phytozome|https://phytozome-next.jgi.doe.gov/
EgrbHLH069	Eucalyptus grandis	https://doi.org/10.1007/s11105-021-01313-7	Eucgr.F00100.1.p	Egrandis_297_v2.0.protein.fa.gz|v2.0|Phytozome|https://phytozome-next.jgi.doe.gov/
EgrbHLH070	Eucalyptus grandis	https://doi.org/10.1007/s11105-021-01313-7	Eucgr.F00216.1.p	Egrandis_297_v2.0.protein.fa.gz|v2.0|Phytozome|https://phytozome-next.jgi.doe.gov/
EgrbHLH071	Eucalyptus grandis	https://doi.org/10.1007/s11105-021-01313-7	Eucgr.F00459.1.p	Egrandis_297_v2.0.protein.fa.gz|v2.0|Phytozome|https://phytozome-next.jgi.doe.gov/
EgrbHLH072	Eucalyptus grandis	https://doi.org/10.1007/s11105-021-01313-7	Eucgr.F01868.1.p	Egrandis_297_v2.0.protein.fa.gz|v2.0|Phytozome|https://phytozome-next.jgi.doe.gov/
EgrbHLH073	Eucalyptus grandis	https://doi.org/10.1007/s11105-021-01313-7	Eucgr.F02127.1.p	Egrandis_297_v2.0.protein.fa.gz|v2.0|Phytozome|https://phytozome-next.jgi.doe.gov/
EgrbHLH074	Eucalyptus grandis	https://doi.org/10.1007/s11105-021-01313-7	Eucgr.F02138.1.p	Egrandis_297_v2.0.protein.fa.gz|v2.0|Phytozome|https://phytozome-next.jgi.doe.gov/
EgrbHLH075	Eucalyptus grandis	https://doi.org/10.1007/s11105-021-01313-7	Eucgr.F02171.1.p	Egrandis_297_v2.0.protein.fa.gz|v2.0|Phytozome|https://phytozome-next.jgi.doe.gov/
EgrbHLH076	Eucalyptus grandis	https://doi.org/10.1007/s11105-021-01313-7	Eucgr.F02220.1.p	Egrandis_297_v2.0.protein.fa.gz|v2.0|Phytozome|https://phytozome-next.jgi.doe.gov/
EgrbHLH077	Eucalyptus grandis	https://doi.org/10.1007/s11105-021-01313-7	Eucgr.F02259.1.p	Egrandis_297_v2.0.protein.fa.gz|v2.0|Phytozome|https://phytozome-next.jgi.doe.gov/
EgrbHLH078	Eucalyptus grandis	https://doi.org/10.1007/s11105-021-01313-7	Eucgr.F02309.1.p	Egrandis_297_v2.0.protein.fa.gz|v2.0|Phytozome|https://phytozome-next.jgi.doe.gov/
EgrbHLH079	Eucalyptus grandis	https://doi.org/10.1007/s11105-021-01313-7	Eucgr.F02831.1.p	Egrandis_297_v2.0.protein.fa.gz|v2.0|Phytozome|https://phytozome-next.jgi.doe.gov/
EgrbHLH080	Eucalyptus grandis	https://doi.org/10.1007/s11105-021-01313-7	Eucgr.F03049.1.p	Egrandis_297_v2.0.protein.fa.gz|v2.0|Phytozome|https://phytozome-next.jgi.doe.gov/
EgrbHLH081	Eucalyptus grandis	https://doi.org/10.1007/s11105-021-01313-7	Eucgr.F03093.1.p	Egrandis_297_v2.0.protein.fa.gz|v2.0|Phytozome|https://phytozome-next.jgi.doe.gov/
EgrbHLH082	Eucalyptus grandis	https://doi.org/10.1007/s11105-021-01313-7	Eucgr.F03300.1.p	Egrandis_297_v2.0.protein.fa.gz|v2.0|Phytozome|https://phytozome-next.jgi.doe.gov/
EgrbHLH083	Eucalyptus grandis	https://doi.org/10.1007/s11105-021-01313-7	Eucgr.F03384.1.p	Egrandis_297_v2.0.protein.fa.gz|v2.0|Phytozome|https://phytozome-next.jgi.doe.gov/
EgrbHLH084	Eucalyptus grandis	https://doi.org/10.1007/s11105-021-01313-7	Eucgr.F03420.1.p	Egrandis_297_v2.0.protein.fa.gz|v2.0|Phytozome|https://phytozome-next.jgi.doe.gov/
EgrbHLH085	Eucalyptus grandis	https://doi.org/10.1007/s11105-021-01313-7	Eucgr.F04119.1.p	Egrandis_297_v2.0.protein.fa.gz|v2.0|Phytozome|https://phytozome-next.jgi.doe.gov/
EgrbHLH086	Eucalyptus grandis	https://doi.org/10.1007/s11105-021-01313-7	Eucgr.G01234.1.p	Egrandis_297_v2.0.protein.fa.gz|v2.0|Phytozome|https://phytozome-next.jgi.doe.gov/
EgrbHLH087	Eucalyptus grandis	https://doi.org/10.1007/s11105-021-01313-7	Eucgr.G01493.1.p	Egrandis_297_v2.0.protein.fa.gz|v2.0|Phytozome|https://phytozome-next.jgi.doe.gov/
EgrbHLH088	Eucalyptus grandis	https://doi.org/10.1007/s11105-021-01313-7	Eucgr.G01683.1.p	Egrandis_297_v2.0.protein.fa.gz|v2.0|Phytozome|https://phytozome-next.jgi.doe.gov/
EgrbHLH089	Eucalyptus grandis	https://doi.org/10.1007/s11105-021-01313-7	Eucgr.G01757.1.p	Egrandis_297_v2.0.protein.fa.gz|v2.0|Phytozome|https://phytozome-next.jgi.doe.gov/
EgrbHLH090	Eucalyptus grandis	https://doi.org/10.1007/s11105-021-01313-7	Eucgr.G01783.1.p	Egrandis_297_v2.0.protein.fa.gz|v2.0|Phytozome|https://phytozome-next.jgi.doe.gov/
EgrbHLH091	Eucalyptus grandis	https://doi.org/10.1007/s11105-021-01313-7	Eucgr.G01938.1.p	Egrandis_297_v2.0.protein.fa.gz|v2.0|Phytozome|https://phytozome-next.jgi.doe.gov/
EgrbHLH092	Eucalyptus grandis	https://doi.org/10.1007/s11105-021-01313-7	Eucgr.G02351.1.p	Egrandis_297_v2.0.protein.fa.gz|v2.0|Phytozome|https://phytozome-next.jgi.doe.gov/
EgrbHLH093	Eucalyptus grandis	https://doi.org/10.1007/s11105-021-01313-7	Eucgr.G02519.1.p	Egrandis_297_v2.0.protein.fa.gz|v2.0|Phytozome|https://phytozome-next.jgi.doe.gov/
EgrbHLH094	Eucalyptus grandis	https://doi.org/10.1007/s11105-021-01313-7	Eucgr.G03396.1.p	Egrandis_297_v2.0.protein.fa.gz|v2.0|Phytozome|https://phytozome-next.jgi.doe.gov/
EgrbHLH095	Eucalyptus grandis	https://doi.org/10.1007/s11105-021-01313-7	Eucgr.H00174.1.p	Egrandis_297_v2.0.protein.fa.gz|v2.0|Phytozome|https://phytozome-next.jgi.doe.gov/
EgrbHLH096	Eucalyptus grandis	https://doi.org/10.1007/s11105-021-01313-7	Eucgr.H00196.1.p	Egrandis_297_v2.0.protein.fa.gz|v2.0|Phytozome|https://phytozome-next.jgi.doe.gov/
EgrbHLH097	Eucalyptus grandis	https://doi.org/10.1007/s11105-021-01313-7	Eucgr.H00748.1.p	Egrandis_297_v2.0.protein.fa.gz|v2.0|Phytozome|https://phytozome-next.jgi.doe.gov/
EgrbHLH098	Eucalyptus grandis	https://doi.org/10.1007/s11105-021-01313-7	Eucgr.H01487.1.p	Egrandis_297_v2.0.protein.fa.gz|v2.0|Phytozome|https://phytozome-next.jgi.doe.gov/
EgrbHLH099	Eucalyptus grandis	https://doi.org/10.1007/s11105-021-01313-7	Eucgr.H01682.1.p	Egrandis_297_v2.0.protein.fa.gz|v2.0|Phytozome|https://phytozome-next.jgi.doe.gov/
EgrbHLH100	Eucalyptus grandis	https://doi.org/10.1007/s11105-021-01313-7	Eucgr.H02048.1.p	Egrandis_297_v2.0.protein.fa.gz|v2.0|Phytozome|https://phytozome-next.jgi.doe.gov/
EgrbHLH101	Eucalyptus grandis	https://doi.org/10.1007/s11105-021-01313-7	Eucgr.H02385.1.p	Egrandis_297_v2.0.protein.fa.gz|v2.0|Phytozome|https://phytozome-next.jgi.doe.gov/
EgrbHLH102	Eucalyptus grandis	https://doi.org/10.1007/s11105-021-01313-7	Eucgr.H02386.1.p	Egrandis_297_v2.0.protein.fa.gz|v2.0|Phytozome|https://phytozome-next.jgi.doe.gov/
EgrbHLH103	Eucalyptus grandis	https://doi.org/10.1007/s11105-021-01313-7	Eucgr.H02387.1.p	Egrandis_297_v2.0.protein.fa.gz|v2.0|Phytozome|https://phytozome-next.jgi.doe.gov/
EgrbHLH104	Eucalyptus grandis	https://doi.org/10.1007/s11105-021-01313-7	Eucgr.H02389.1.p	Egrandis_297_v2.0.protein.fa.gz|v2.0|Phytozome|https://phytozome-next.jgi.doe.gov/
EgrbHLH105	Eucalyptus grandis	https://doi.org/10.1007/s11105-021-01313-7	Eucgr.H02390.1.p	Egrandis_297_v2.0.protein.fa.gz|v2.0|Phytozome|https://phytozome-next.jgi.doe.gov/
EgrbHLH106	Eucalyptus grandis	https://doi.org/10.1007/s11105-021-01313-7	Eucgr.H02391.1.p	Egrandis_297_v2.0.protein.fa.gz|v2.0|Phytozome|https://phytozome-next.jgi.doe.gov/
EgrbHLH107	Eucalyptus grandis	https://doi.org/10.1007/s11105-021-01313-7	Eucgr.H02396.1.p	Egrandis_297_v2.0.protein.fa.gz|v2.0|Phytozome|https://phytozome-next.jgi.doe.gov/
EgrbHLH108	Eucalyptus grandis	https://doi.org/10.1007/s11105-021-01313-7	Eucgr.H02398.1.p	Egrandis_297_v2.0.protein.fa.gz|v2.0|Phytozome|https://phytozome-next.jgi.doe.gov/
EgrbHLH109	Eucalyptus grandis	https://doi.org/10.1007/s11105-021-01313-7	Eucgr.H02602.1.p	Egrandis_297_v2.0.protein.fa.gz|v2.0|Phytozome|https://phytozome-next.jgi.doe.gov/
EgrbHLH110	Eucalyptus grandis	https://doi.org/10.1007/s11105-021-01313-7	Eucgr.H02628.1.p	Egrandis_297_v2.0.protein.fa.gz|v2.0|Phytozome|https://phytozome-next.jgi.doe.gov/
EgrbHLH111	Eucalyptus grandis	https://doi.org/10.1007/s11105-021-01313-7	Eucgr.H02788.1.p	Egrandis_297_v2.0.protein.fa.gz|v2.0|Phytozome|https://phytozome-next.jgi.doe.gov/
EgrbHLH112	Eucalyptus grandis	https://doi.org/10.1007/s11105-021-01313-7	Eucgr.H03591.1.p	Egrandis_297_v2.0.protein.fa.gz|v2.0|Phytozome|https://phytozome-next.jgi.doe.gov/
EgrbHLH113	Eucalyptus grandis	https://doi.org/10.1007/s11105-021-01313-7	Eucgr.H04337.1.p	Egrandis_297_v2.0.protein.fa.gz|v2.0|Phytozome|https://phytozome-next.jgi.doe.gov/
EgrbHLH114	Eucalyptus grandis	https://doi.org/10.1007/s11105-021-01313-7	Eucgr.H04468.1.p	Egrandis_297_v2.0.protein.fa.gz|v2.0|Phytozome|https://phytozome-next.jgi.doe.gov/
EgrbHLH115	Eucalyptus grandis	https://doi.org/10.1007/s11105-021-01313-7	Eucgr.H04738.1.p	Egrandis_297_v2.0.protein.fa.gz|v2.0|Phytozome|https://phytozome-next.jgi.doe.gov/
EgrbHLH116	Eucalyptus grandis	https://doi.org/10.1007/s11105-021-01313-7	Eucgr.H04946.1.p	Egrandis_297_v2.0.protein.fa.gz|v2.0|Phytozome|https://phytozome-next.jgi.doe.gov/
EgrbHLH117	Eucalyptus grandis	https://doi.org/10.1007/s11105-021-01313-7	Eucgr.I00608.1.p	Egrandis_297_v2.0.protein.fa.gz|v2.0|Phytozome|https://phytozome-next.jgi.doe.gov/
EgrbHLH118	Eucalyptus grandis	https://doi.org/10.1007/s11105-021-01313-7	Eucgr.I00634.1.p	Egrandis_297_v2.0.protein.fa.gz|v2.0|Phytozome|https://phytozome-next.jgi.doe.gov/
EgrbHLH119	Eucalyptus grandis	https://doi.org/10.1007/s11105-021-01313-7	Eucgr.I00906.1.p	Egrandis_297_v2.0.protein.fa.gz|v2.0|Phytozome|https://phytozome-next.jgi.doe.gov/
EgrbHLH120	Eucalyptus grandis	https://doi.org/10.1007/s11105-021-01313-7	Eucgr.I01069.1.p	Egrandis_297_v2.0.protein.fa.gz|v2.0|Phytozome|https://phytozome-next.jgi.doe.gov/
EgrbHLH121	Eucalyptus grandis	https://doi.org/10.1007/s11105-021-01313-7	Eucgr.I01094.1.p	Egrandis_297_v2.0.protein.fa.gz|v2.0|Phytozome|https://phytozome-next.jgi.doe.gov/
EgrbHLH122	Eucalyptus grandis	https://doi.org/10.1007/s11105-021-01313-7	Eucgr.I01279.1.p	Egrandis_297_v2.0.protein.fa.gz|v2.0|Phytozome|https://phytozome-next.jgi.doe.gov/
EgrbHLH123	Eucalyptus grandis	https://doi.org/10.1007/s11105-021-01313-7	Eucgr.I01936.1.p	Egrandis_297_v2.0.protein.fa.gz|v2.0|Phytozome|https://phytozome-next.jgi.doe.gov/
EgrbHLH124	Eucalyptus grandis	https://doi.org/10.1007/s11105-021-01313-7	Eucgr.I02069.1.p	Egrandis_297_v2.0.protein.fa.gz|v2.0|Phytozome|https://phytozome-next.jgi.doe.gov/
EgrbHLH125	Eucalyptus grandis	https://doi.org/10.1007/s11105-021-01313-7	Eucgr.I02346.1.p	Egrandis_297_v2.0.protein.fa.gz|v2.0|Phytozome|https://phytozome-next.jgi.doe.gov/
EgrbHLH126	Eucalyptus grandis	https://doi.org/10.1007/s11105-021-01313-7	Eucgr.I02518.1.p	Egrandis_297_v2.0.protein.fa.gz|v2.0|Phytozome|https://phytozome-next.jgi.doe.gov/
EgrbHLH127	Eucalyptus grandis	https://doi.org/10.1007/s11105-021-01313-7	Eucgr.J00190.1.p	Egrandis_297_v2.0.protein.fa.gz|v2.0|Phytozome|https://phytozome-next.jgi.doe.gov/
EgrbHLH128	Eucalyptus grandis	https://doi.org/10.1007/s11105-021-01313-7	Eucgr.J00573.1.p	Egrandis_297_v2.0.protein.fa.gz|v2.0|Phytozome|https://phytozome-next.jgi.doe.gov/
EgrbHLH129	Eucalyptus grandis	https://doi.org/10.1007/s11105-021-01313-7	Eucgr.J00796.1.p	Egrandis_297_v2.0.protein.fa.gz|v2.0|Phytozome|https://phytozome-next.jgi.doe.gov/
EgrbHLH130	Eucalyptus grandis	https://doi.org/10.1007/s11105-021-01313-7	Eucgr.J01215.1.p	Egrandis_297_v2.0.protein.fa.gz|v2.0|Phytozome|https://phytozome-next.jgi.doe.gov/
EgrbHLH131	Eucalyptus grandis	https://doi.org/10.1007/s11105-021-01313-7	Eucgr.J01563.1.p	Egrandis_297_v2.0.protein.fa.gz|v2.0|Phytozome|https://phytozome-next.jgi.doe.gov/
EgrbHLH132	Eucalyptus grandis	https://doi.org/10.1007/s11105-021-01313-7	Eucgr.K00181.1.p	Egrandis_297_v2.0.protein.fa.gz|v2.0|Phytozome|https://phytozome-next.jgi.doe.gov/
EgrbHLH133	Eucalyptus grandis	https://doi.org/10.1007/s11105-021-01313-7	Eucgr.K00871.1.p	Egrandis_297_v2.0.protein.fa.gz|v2.0|Phytozome|https://phytozome-next.jgi.doe.gov/
EgrbHLH134	Eucalyptus grandis	https://doi.org/10.1007/s11105-021-01313-7	Eucgr.K01037.1.p	Egrandis_297_v2.0.protein.fa.gz|v2.0|Phytozome|https://phytozome-next.jgi.doe.gov/
EgrbHLH135	Eucalyptus grandis	https://doi.org/10.1007/s11105-021-01313-7	Eucgr.K01038.1.p	Egrandis_297_v2.0.protein.fa.gz|v2.0|Phytozome|https://phytozome-next.jgi.doe.gov/
EgrbHLH136	Eucalyptus grandis	https://doi.org/10.1007/s11105-021-01313-7	Eucgr.K01039.1.p	Egrandis_297_v2.0.protein.fa.gz|v2.0|Phytozome|https://phytozome-next.jgi.doe.gov/
EgrbHLH137	Eucalyptus grandis	https://doi.org/10.1007/s11105-021-01313-7	Eucgr.K01103.1.p	Egrandis_297_v2.0.protein.fa.gz|v2.0|Phytozome|https://phytozome-next.jgi.doe.gov/
EgrbHLH138	Eucalyptus grandis	https://doi.org/10.1007/s11105-021-01313-7	Eucgr.K01270.1.p	Egrandis_297_v2.0.protein.fa.gz|v2.0|Phytozome|https://phytozome-next.jgi.doe.gov/
EgrbHLH139	Eucalyptus grandis	https://doi.org/10.1007/s11105-021-01313-7	Eucgr.K02109.1.p	Egrandis_297_v2.0.protein.fa.gz|v2.0|Phytozome|https://phytozome-next.jgi.doe.gov/
EgrbHLH140	Eucalyptus grandis	https://doi.org/10.1007/s11105-021-01313-7	Eucgr.K02229.1.p	Egrandis_297_v2.0.protein.fa.gz|v2.0|Phytozome|https://phytozome-next.jgi.doe.gov/
EgrbHLH141	Eucalyptus grandis	https://doi.org/10.1007/s11105-021-01313-7	Eucgr.K02464.1.p	Egrandis_297_v2.0.protein.fa.gz|v2.0|Phytozome|https://phytozome-next.jgi.doe.gov/
EgrbHLH142	Eucalyptus grandis	https://doi.org/10.1007/s11105-021-01313-7	Eucgr.K02466.1.p	Egrandis_297_v2.0.protein.fa.gz|v2.0|Phytozome|https://phytozome-next.jgi.doe.gov/
EgrbHLH143	Eucalyptus grandis	https://doi.org/10.1007/s11105-021-01313-7	Eucgr.K02496.1.p	Egrandis_297_v2.0.protein.fa.gz|v2.0|Phytozome|https://phytozome-next.jgi.doe.gov/
EgrbHLH144	Eucalyptus grandis	https://doi.org/10.1007/s11105-021-01313-7	Eucgr.K02849.1.p	Egrandis_297_v2.0.protein.fa.gz|v2.0|Phytozome|https://phytozome-next.jgi.doe.gov/
EgrbHLH145	Eucalyptus grandis	https://doi.org/10.1007/s11105-021-01313-7	Eucgr.K02851.1.p	Egrandis_297_v2.0.protein.fa.gz|v2.0|Phytozome|https://phytozome-next.jgi.doe.gov/
EgrbHLH146	Eucalyptus grandis	https://doi.org/10.1007/s11105-021-01313-7	Eucgr.K02854.1.p	Egrandis_297_v2.0.protein.fa.gz|v2.0|Phytozome|https://phytozome-next.jgi.doe.gov/
EgrbHLH147	Eucalyptus grandis	https://doi.org/10.1007/s11105-021-01313-7	Eucgr.K02855.1.p	Egrandis_297_v2.0.protein.fa.gz|v2.0|Phytozome|https://phytozome-next.jgi.doe.gov/
EgrbHLH148	Eucalyptus grandis	https://doi.org/10.1007/s11105-021-01313-7	Eucgr.K02908.1.p	Egrandis_297_v2.0.protein.fa.gz|v2.0|Phytozome|https://phytozome-next.jgi.doe.gov/
EgrbHLH149	Eucalyptus grandis	https://doi.org/10.1007/s11105-021-01313-7	Eucgr.K03061.1.p	Egrandis_297_v2.0.protein.fa.gz|v2.0|Phytozome|https://phytozome-next.jgi.doe.gov/
EgrbHLH150	Eucalyptus grandis	https://doi.org/10.1007/s11105-021-01313-7	Eucgr.K03270.1.p	Egrandis_297_v2.0.protein.fa.gz|v2.0|Phytozome|https://phytozome-next.jgi.doe.gov/
EgrbHLH151	Eucalyptus grandis	https://doi.org/10.1007/s11105-021-01313-7	Eucgr.K03293.1.p	Egrandis_297_v2.0.protein.fa.gz|v2.0|Phytozome|https://phytozome-next.jgi.doe.gov/
EgrbHLH152	Eucalyptus grandis	https://doi.org/10.1007/s11105-021-01313-7	Eucgr.K03592.1.p	Egrandis_297_v2.0.protein.fa.gz|v2.0|Phytozome|https://phytozome-next.jgi.doe.gov/
EgrbHLH153	Eucalyptus grandis	https://doi.org/10.1007/s11105-021-01313-7	Eucgr.L00002.1.p	Egrandis_297_v2.0.protein.fa.gz|v2.0|Phytozome|https://phytozome-next.jgi.doe.gov/
evm-27.model.AmTr-v1.0-scaffold00001.432	Amborella trichopoda	https://doi.org/10.1093/nar/gkw982	-	-|v5.0|PlantTFDB|http://planttfdb.gao-lab.org/
evm-27.model.AmTr-v1.0-scaffold00001.504	Amborella trichopoda	https://doi.org/10.1093/nar/gkw982	-	-|v5.0|PlantTFDB|http://planttfdb.gao-lab.org/
evm-27.model.AmTr-v1.0-scaffold00002.15	Amborella trichopoda	https://doi.org/10.1093/nar/gkw982	-	-|v5.0|PlantTFDB|http://planttfdb.gao-lab.org/
evm-27.model.AmTr-v1.0-scaffold00002.248	Amborella trichopoda	https://doi.org/10.1093/nar/gkw982	-	-|v5.0|PlantTFDB|http://planttfdb.gao-lab.org/
evm-27.model.AmTr-v1.0-scaffold00002.492	Amborella trichopoda	https://doi.org/10.1093/nar/gkw982	-	-|v5.0|PlantTFDB|http://planttfdb.gao-lab.org/
evm-27.model.AmTr-v1.0-scaffold00002.8	Amborella trichopoda	https://doi.org/10.1093/nar/gkw982	-	-|v5.0|PlantTFDB|http://planttfdb.gao-lab.org/
evm-27.model.AmTr-v1.0-scaffold00005.174	Amborella trichopoda	https://doi.org/10.1093/nar/gkw982	-	-|v5.0|PlantTFDB|http://planttfdb.gao-lab.org/
evm-27.model.AmTr-v1.0-scaffold00006.150	Amborella trichopoda	https://doi.org/10.1093/nar/gkw982	-	-|v5.0|PlantTFDB|http://planttfdb.gao-lab.org/
evm-27.model.AmTr-v1.0-scaffold00006.196	Amborella trichopoda	https://doi.org/10.1093/nar/gkw982	-	-|v5.0|PlantTFDB|http://planttfdb.gao-lab.org/
evm-27.model.AmTr-v1.0-scaffold00007.134	Amborella trichopoda	https://doi.org/10.1093/nar/gkw982	-	-|v5.0|PlantTFDB|http://planttfdb.gao-lab.org/
evm-27.model.AmTr-v1.0-scaffold00008.115	Amborella trichopoda	https://doi.org/10.1093/nar/gkw982	-	-|v5.0|PlantTFDB|http://planttfdb.gao-lab.org/
evm-27.model.AmTr-v1.0-scaffold00008.223	Amborella trichopoda	https://doi.org/10.1093/nar/gkw982	-	-|v5.0|PlantTFDB|http://planttfdb.gao-lab.org/
evm-27.model.AmTr-v1.0-scaffold00009.103	Amborella trichopoda	https://doi.org/10.1093/nar/gkw982	-	-|v5.0|PlantTFDB|http://planttfdb.gao-lab.org/
evm-27.model.AmTr-v1.0-scaffold00009.105	Amborella trichopoda	https://doi.org/10.1093/nar/gkw982	-	-|v5.0|PlantTFDB|http://planttfdb.gao-lab.org/
evm-27.model.AmTr-v1.0-scaffold00009.224	Amborella trichopoda	https://doi.org/10.1093/nar/gkw982	-	-|v5.0|PlantTFDB|http://planttfdb.gao-lab.org/
evm-27.model.AmTr-v1.0-scaffold00010.105	Amborella trichopoda	https://doi.org/10.1093/nar/gkw982	-	-|v5.0|PlantTFDB|http://planttfdb.gao-lab.org/
evm-27.model.AmTr-v1.0-scaffold00010.380	Amborella trichopoda	https://doi.org/10.1093/nar/gkw982	-	-|v5.0|PlantTFDB|http://planttfdb.gao-lab.org/
evm-27.model.AmTr-v1.0-scaffold00010.404	Amborella trichopoda	https://doi.org/10.1093/nar/gkw982	-	-|v5.0|PlantTFDB|http://planttfdb.gao-lab.org/
evm-27.model.AmTr-v1.0-scaffold00011.126	Amborella trichopoda	https://doi.org/10.1093/nar/gkw982	-	-|v5.0|PlantTFDB|http://planttfdb.gao-lab.org/
evm-27.model.AmTr-v1.0-scaffold00011.138	Amborella trichopoda	https://doi.org/10.1093/nar/gkw982	-	-|v5.0|PlantTFDB|http://planttfdb.gao-lab.org/
evm-27.model.AmTr-v1.0-scaffold00013.209	Amborella trichopoda	https://doi.org/10.1093/nar/gkw982	-	-|v5.0|PlantTFDB|http://planttfdb.gao-lab.org/
evm-27.model.AmTr-v1.0-scaffold00014.35	Amborella trichopoda	https://doi.org/10.1093/nar/gkw982	-	-|v5.0|PlantTFDB|http://planttfdb.gao-lab.org/
evm-27.model.AmTr-v1.0-scaffold00015.95	Amborella trichopoda	https://doi.org/10.1093/nar/gkw982	-	-|v5.0|PlantTFDB|http://planttfdb.gao-lab.org/
evm-27.model.AmTr-v1.0-scaffold00016.130	Amborella trichopoda	https://doi.org/10.1093/nar/gkw982	-	-|v5.0|PlantTFDB|http://planttfdb.gao-lab.org/
evm-27.model.AmTr-v1.0-scaffold00016.96	Amborella trichopoda	https://doi.org/10.1093/nar/gkw982	-	-|v5.0|PlantTFDB|http://planttfdb.gao-lab.org/
evm-27.model.AmTr-v1.0-scaffold00017.176	Amborella trichopoda	https://doi.org/10.1093/nar/gkw982	-	-|v5.0|PlantTFDB|http://planttfdb.gao-lab.org/
evm-27.model.AmTr-v1.0-scaffold00019.433	Amborella trichopoda	https://doi.org/10.1093/nar/gkw982	-	-|v5.0|PlantTFDB|http://planttfdb.gao-lab.org/
evm-27.model.AmTr-v1.0-scaffold00021.220	Amborella trichopoda	https://doi.org/10.1093/nar/gkw982	-	-|v5.0|PlantTFDB|http://planttfdb.gao-lab.org/
evm-27.model.AmTr-v1.0-scaffold00021.51	Amborella trichopoda	https://doi.org/10.1093/nar/gkw982	-	-|v5.0|PlantTFDB|http://planttfdb.gao-lab.org/
evm-27.model.AmTr-v1.0-scaffold00021.98	Amborella trichopoda	https://doi.org/10.1093/nar/gkw982	-	-|v5.0|PlantTFDB|http://planttfdb.gao-lab.org/
evm-27.model.AmTr-v1.0-scaffold00022.303	Amborella trichopoda	https://doi.org/10.1093/nar/gkw982	-	-|v5.0|PlantTFDB|http://planttfdb.gao-lab.org/
evm-27.model.AmTr-v1.0-scaffold00022.312	Amborella trichopoda	https://doi.org/10.1093/nar/gkw982	-	-|v5.0|PlantTFDB|http://planttfdb.gao-lab.org/
evm-27.model.AmTr-v1.0-scaffold00024.331	Amborella trichopoda	https://doi.org/10.1093/nar/gkw982	-	-|v5.0|PlantTFDB|http://planttfdb.gao-lab.org/
evm-27.model.AmTr-v1.0-scaffold00025.26	Amborella trichopoda	https://doi.org/10.1093/nar/gkw982	-	-|v5.0|PlantTFDB|http://planttfdb.gao-lab.org/
evm-27.model.AmTr-v1.0-scaffold00025.64	Amborella trichopoda	https://doi.org/10.1093/nar/gkw982	-	-|v5.0|PlantTFDB|http://planttfdb.gao-lab.org/
evm-27.model.AmTr-v1.0-scaffold00029.122	Amborella trichopoda	https://doi.org/10.1093/nar/gkw982	-	-|v5.0|PlantTFDB|http://planttfdb.gao-lab.org/
evm-27.model.AmTr-v1.0-scaffold00029.85	Amborella trichopoda	https://doi.org/10.1093/nar/gkw982	-	-|v5.0|PlantTFDB|http://planttfdb.gao-lab.org/
evm-27.model.AmTr-v1.0-scaffold00030.122	Amborella trichopoda	https://doi.org/10.1093/nar/gkw982	-	-|v5.0|PlantTFDB|http://planttfdb.gao-lab.org/
evm-27.model.AmTr-v1.0-scaffold00032.24	Amborella trichopoda	https://doi.org/10.1093/nar/gkw982	-	-|v5.0|PlantTFDB|http://planttfdb.gao-lab.org/
evm-27.model.AmTr-v1.0-scaffold00033.35	Amborella trichopoda	https://doi.org/10.1093/nar/gkw982	-	-|v5.0|PlantTFDB|http://planttfdb.gao-lab.org/
evm-27.model.AmTr-v1.0-scaffold00036.88	Amborella trichopoda	https://doi.org/10.1093/nar/gkw982	-	-|v5.0|PlantTFDB|http://planttfdb.gao-lab.org/
evm-27.model.AmTr-v1.0-scaffold00038.106	Amborella trichopoda	https://doi.org/10.1093/nar/gkw982	-	-|v5.0|PlantTFDB|http://planttfdb.gao-lab.org/
evm-27.model.AmTr-v1.0-scaffold00038.2	Amborella trichopoda	https://doi.org/10.1093/nar/gkw982	-	-|v5.0|PlantTFDB|http://planttfdb.gao-lab.org/
evm-27.model.AmTr-v1.0-scaffold00039.9	Amborella trichopoda	https://doi.org/10.1093/nar/gkw982	-	-|v5.0|PlantTFDB|http://planttfdb.gao-lab.org/
evm-27.model.AmTr-v1.0-scaffold00041.167	Amborella trichopoda	https://doi.org/10.1093/nar/gkw982	-	-|v5.0|PlantTFDB|http://planttfdb.gao-lab.org/
evm-27.model.AmTr-v1.0-scaffold00043.22	Amborella trichopoda	https://doi.org/10.1093/nar/gkw982	-	-|v5.0|PlantTFDB|http://planttfdb.gao-lab.org/
evm-27.model.AmTr-v1.0-scaffold00043.85	Amborella trichopoda	https://doi.org/10.1093/nar/gkw982	-	-|v5.0|PlantTFDB|http://planttfdb.gao-lab.org/
evm-27.model.AmTr-v1.0-scaffold00045.145	Amborella trichopoda	https://doi.org/10.1093/nar/gkw982	-	-|v5.0|PlantTFDB|http://planttfdb.gao-lab.org/
evm-27.model.AmTr-v1.0-scaffold00046.26	Amborella trichopoda	https://doi.org/10.1093/nar/gkw982	-	-|v5.0|PlantTFDB|http://planttfdb.gao-lab.org/
evm-27.model.AmTr-v1.0-scaffold00048.137	Amborella trichopoda	https://doi.org/10.1093/nar/gkw982	-	-|v5.0|PlantTFDB|http://planttfdb.gao-lab.org/
evm-27.model.AmTr-v1.0-scaffold00049.187	Amborella trichopoda	https://doi.org/10.1093/nar/gkw982	-	-|v5.0|PlantTFDB|http://planttfdb.gao-lab.org/
evm-27.model.AmTr-v1.0-scaffold00057.146	Amborella trichopoda	https://doi.org/10.1093/nar/gkw982	-	-|v5.0|PlantTFDB|http://planttfdb.gao-lab.org/
evm-27.model.AmTr-v1.0-scaffold00063.45	Amborella trichopoda	https://doi.org/10.1093/nar/gkw982	-	-|v5.0|PlantTFDB|http://planttfdb.gao-lab.org/
evm-27.model.AmTr-v1.0-scaffold00064.106	Amborella trichopoda	https://doi.org/10.1093/nar/gkw982	-	-|v5.0|PlantTFDB|http://planttfdb.gao-lab.org/
evm-27.model.AmTr-v1.0-scaffold00065.157	Amborella trichopoda	https://doi.org/10.1093/nar/gkw982	-	-|v5.0|PlantTFDB|http://planttfdb.gao-lab.org/
evm-27.model.AmTr-v1.0-scaffold00065.36	Amborella trichopoda	https://doi.org/10.1093/nar/gkw982	-	-|v5.0|PlantTFDB|http://planttfdb.gao-lab.org/
evm-27.model.AmTr-v1.0-scaffold00066.230	Amborella trichopoda	https://doi.org/10.1093/nar/gkw982	-	-|v5.0|PlantTFDB|http://planttfdb.gao-lab.org/
evm-27.model.AmTr-v1.0-scaffold00068.120	Amborella trichopoda	https://doi.org/10.1093/nar/gkw982	-	-|v5.0|PlantTFDB|http://planttfdb.gao-lab.org/
evm-27.model.AmTr-v1.0-scaffold00070.121	Amborella trichopoda	https://doi.org/10.1093/nar/gkw982	-	-|v5.0|PlantTFDB|http://planttfdb.gao-lab.org/
evm-27.model.AmTr-v1.0-scaffold00070.90	Amborella trichopoda	https://doi.org/10.1093/nar/gkw982	-	-|v5.0|PlantTFDB|http://planttfdb.gao-lab.org/
evm-27.model.AmTr-v1.0-scaffold00071.86	Amborella trichopoda	https://doi.org/10.1093/nar/gkw982	-	-|v5.0|PlantTFDB|http://planttfdb.gao-lab.org/
evm-27.model.AmTr-v1.0-scaffold00079.56	Amborella trichopoda	https://doi.org/10.1093/nar/gkw982	-	-|v5.0|PlantTFDB|http://planttfdb.gao-lab.org/
evm-27.model.AmTr-v1.0-scaffold00084.29	Amborella trichopoda	https://doi.org/10.1093/nar/gkw982	-	-|v5.0|PlantTFDB|http://planttfdb.gao-lab.org/
evm-27.model.AmTr-v1.0-scaffold00084.30	Amborella trichopoda	https://doi.org/10.1093/nar/gkw982	-	-|v5.0|PlantTFDB|http://planttfdb.gao-lab.org/
evm-27.model.AmTr-v1.0-scaffold00089.12	Amborella trichopoda	https://doi.org/10.1093/nar/gkw982	-	-|v5.0|PlantTFDB|http://planttfdb.gao-lab.org/
evm-27.model.AmTr-v1.0-scaffold00096.106	Amborella trichopoda	https://doi.org/10.1093/nar/gkw982	-	-|v5.0|PlantTFDB|http://planttfdb.gao-lab.org/
evm-27.model.AmTr-v1.0-scaffold00098.54	Amborella trichopoda	https://doi.org/10.1093/nar/gkw982	-	-|v5.0|PlantTFDB|http://planttfdb.gao-lab.org/
evm-27.model.AmTr-v1.0-scaffold00099.112	Amborella trichopoda	https://doi.org/10.1093/nar/gkw982	-	-|v5.0|PlantTFDB|http://planttfdb.gao-lab.org/
evm-27.model.AmTr-v1.0-scaffold00100.19	Amborella trichopoda	https://doi.org/10.1093/nar/gkw982	-	-|v5.0|PlantTFDB|http://planttfdb.gao-lab.org/
evm-27.model.AmTr-v1.0-scaffold00100.44	Amborella trichopoda	https://doi.org/10.1093/nar/gkw982	-	-|v5.0|PlantTFDB|http://planttfdb.gao-lab.org/
evm-27.model.AmTr-v1.0-scaffold00100.58	Amborella trichopoda	https://doi.org/10.1093/nar/gkw982	-	-|v5.0|PlantTFDB|http://planttfdb.gao-lab.org/
evm-27.model.AmTr-v1.0-scaffold00101.124	Amborella trichopoda	https://doi.org/10.1093/nar/gkw982	-	-|v5.0|PlantTFDB|http://planttfdb.gao-lab.org/
evm-27.model.AmTr-v1.0-scaffold00102.17	Amborella trichopoda	https://doi.org/10.1093/nar/gkw982	-	-|v5.0|PlantTFDB|http://planttfdb.gao-lab.org/
evm-27.model.AmTr-v1.0-scaffold00102.24	Amborella trichopoda	https://doi.org/10.1093/nar/gkw982	-	-|v5.0|PlantTFDB|http://planttfdb.gao-lab.org/
evm-27.model.AmTr-v1.0-scaffold00106.97	Amborella trichopoda	https://doi.org/10.1093/nar/gkw982	-	-|v5.0|PlantTFDB|http://planttfdb.gao-lab.org/
evm-27.model.AmTr-v1.0-scaffold00109.112	Amborella trichopoda	https://doi.org/10.1093/nar/gkw982	-	-|v5.0|PlantTFDB|http://planttfdb.gao-lab.org/
evm-27.model.AmTr-v1.0-scaffold00110.8	Amborella trichopoda	https://doi.org/10.1093/nar/gkw982	-	-|v5.0|PlantTFDB|http://planttfdb.gao-lab.org/
evm-27.model.AmTr-v1.0-scaffold00121.5	Amborella trichopoda	https://doi.org/10.1093/nar/gkw982	-	-|v5.0|PlantTFDB|http://planttfdb.gao-lab.org/
evm-27.model.AmTr-v1.0-scaffold00129.99	Amborella trichopoda	https://doi.org/10.1093/nar/gkw982	-	-|v5.0|PlantTFDB|http://planttfdb.gao-lab.org/
evm-27.model.AmTr-v1.0-scaffold00133.5	Amborella trichopoda	https://doi.org/10.1093/nar/gkw982	-	-|v5.0|PlantTFDB|http://planttfdb.gao-lab.org/
evm-27.model.AmTr-v1.0-scaffold00135.31	Amborella trichopoda	https://doi.org/10.1093/nar/gkw982	-	-|v5.0|PlantTFDB|http://planttfdb.gao-lab.org/
evm-27.model.AmTr-v1.0-scaffold00164.27	Amborella trichopoda	https://doi.org/10.1093/nar/gkw982	-	-|v5.0|PlantTFDB|http://planttfdb.gao-lab.org/
evm-27.model.AmTr-v1.0-scaffold00167.5	Amborella trichopoda	https://doi.org/10.1093/nar/gkw982	-	-|v5.0|PlantTFDB|http://planttfdb.gao-lab.org/
evm-27.model.AmTr-v1.0-scaffold00184.23	Amborella trichopoda	https://doi.org/10.1093/nar/gkw982	-	-|v5.0|PlantTFDB|http://planttfdb.gao-lab.org/
FtbHLH001	Fagopyrum tataricum	https://doi.org/10.1016/j.ijbiomac.2019.11.126	FtPinG0000175200.01.T01	supplement data
FtbHLH002	Fagopyrum tataricum	https://doi.org/10.1016/j.ijbiomac.2019.11.126	FtPinG0000216200.01.T01	supplement data
FtbHLH003	Fagopyrum tataricum	https://doi.org/10.1016/j.ijbiomac.2019.11.126	FtPinG0000216400.01.T01	supplement data
FtbHLH004	Fagopyrum tataricum	https://doi.org/10.1016/j.ijbiomac.2019.11.126	FtPinG0000220600.01.T01	supplement data
FtbHLH005	Fagopyrum tataricum	https://doi.org/10.1016/j.ijbiomac.2019.11.126	FtPinG0000281400.01.T01	supplement data
FtbHLH006	Fagopyrum tataricum	https://doi.org/10.1016/j.ijbiomac.2019.11.126	FtPinG0002470000.01.T01	supplement data
FtbHLH007	Fagopyrum tataricum	https://doi.org/10.1016/j.ijbiomac.2019.11.126	FtPinG0002464100.01.T01	supplement data
FtbHLH008	Fagopyrum tataricum	https://doi.org/10.1016/j.ijbiomac.2019.11.126	FtPinG0003195100.01.T01	supplement data
FtbHLH009	Fagopyrum tataricum	https://doi.org/10.1016/j.ijbiomac.2019.11.126	FtPinG0003189400.01.T01	supplement data
FtbHLH010	Fagopyrum tataricum	https://doi.org/10.1016/j.ijbiomac.2019.11.126	FtPinG0003182800.01.T01	supplement data
FtbHLH011	Fagopyrum tataricum	https://doi.org/10.1016/j.ijbiomac.2019.11.126	FtPinG0003154300.01.T01	supplement data
FtbHLH012	Fagopyrum tataricum	https://doi.org/10.1016/j.ijbiomac.2019.11.126	FtPinG0003152400.01.T01	supplement data
FtbHLH013	Fagopyrum tataricum	https://doi.org/10.1016/j.ijbiomac.2019.11.126	FtPinG0005817300.01.T01	supplement data
FtbHLH014	Fagopyrum tataricum	https://doi.org/10.1016/j.ijbiomac.2019.11.126	FtPinG0005798100.01.T01	supplement data
FtbHLH015	Fagopyrum tataricum	https://doi.org/10.1016/j.ijbiomac.2019.11.126	FtPinG0005612400.01.T01	supplement data
FtbHLH016	Fagopyrum tataricum	https://doi.org/10.1016/j.ijbiomac.2019.11.126	FtPinG0008881800.01.T01	supplement data
FtbHLH017	Fagopyrum tataricum	https://doi.org/10.1016/j.ijbiomac.2019.11.126	FtPinG0001027800.01.T01	supplement data
FtbHLH018	Fagopyrum tataricum	https://doi.org/10.1016/j.ijbiomac.2019.11.126	FtPinG0001033800.01.T01	supplement data
FtbHLH019	Fagopyrum tataricum	https://doi.org/10.1016/j.ijbiomac.2019.11.126	FtPinG0001878400.01.T01	supplement data
FtbHLH020	Fagopyrum tataricum	https://doi.org/10.1016/j.ijbiomac.2019.11.126	FtPinG0009766600.01.T01	supplement data
FtbHLH021	Fagopyrum tataricum	https://doi.org/10.1016/j.ijbiomac.2019.11.126	FtPinG0008442400.01.T01	supplement data
FtbHLH022	Fagopyrum tataricum	https://doi.org/10.1016/j.ijbiomac.2019.11.126	FtPinG0001915700.01.T01	supplement data
FtbHLH023	Fagopyrum tataricum	https://doi.org/10.1016/j.ijbiomac.2019.11.126	FtPinG0001918200.01.T01	supplement data
FtbHLH024	Fagopyrum tataricum	https://doi.org/10.1016/j.ijbiomac.2019.11.126	FtPinG0003559000.01.T01	supplement data
FtbHLH025	Fagopyrum tataricum	https://doi.org/10.1016/j.ijbiomac.2019.11.126	FtPinG0004976300.01.T01	supplement data
FtbHLH026	Fagopyrum tataricum	https://doi.org/10.1016/j.ijbiomac.2019.11.126	FtPinG0000385100.01.T01	supplement data
FtbHLH027	Fagopyrum tataricum	https://doi.org/10.1016/j.ijbiomac.2019.11.126	FtPinG0004275100.01.T01	supplement data
FtbHLH028	Fagopyrum tataricum	https://doi.org/10.1016/j.ijbiomac.2019.11.126	FtPinG0006479400.01.T01	supplement data
FtbHLH029	Fagopyrum tataricum	https://doi.org/10.1016/j.ijbiomac.2019.11.126	FtPinG0006482100.01.T01	supplement data
FtbHLH030	Fagopyrum tataricum	https://doi.org/10.1016/j.ijbiomac.2019.11.126	FtPinG0002968800.01.T01	supplement data
FtbHLH031	Fagopyrum tataricum	https://doi.org/10.1016/j.ijbiomac.2019.11.126	FtPinG0009381700.01.T01	supplement data
FtbHLH032	Fagopyrum tataricum	https://doi.org/10.1016/j.ijbiomac.2019.11.126	FtPinG0006147200.01.T01	supplement data
FtbHLH033	Fagopyrum tataricum	https://doi.org/10.1016/j.ijbiomac.2019.11.126	FtPinG0006147400.01.T01	supplement data
FtbHLH034	Fagopyrum tataricum	https://doi.org/10.1016/j.ijbiomac.2019.11.126	FtPinG0006147600.01.T01	supplement data
FtbHLH035	Fagopyrum tataricum	https://doi.org/10.1016/j.ijbiomac.2019.11.126	FtPinG0000738900.01.T01	supplement data
FtbHLH036	Fagopyrum tataricum	https://doi.org/10.1016/j.ijbiomac.2019.11.126	FtPinG0005575500.01.T01	supplement data
FtbHLH037	Fagopyrum tataricum	https://doi.org/10.1016/j.ijbiomac.2019.11.126	FtPinG0005250000.01.T01	supplement data
FtbHLH038	Fagopyrum tataricum	https://doi.org/10.1016/j.ijbiomac.2019.11.126	FtPinG0005249800.01.T01	supplement data
FtbHLH039	Fagopyrum tataricum	https://doi.org/10.1016/j.ijbiomac.2019.11.126	FtPinG0008319800.01.T01	supplement data
FtbHLH040	Fagopyrum tataricum	https://doi.org/10.1016/j.ijbiomac.2019.11.126	FtPinG0001563600.01.T01	supplement data
FtbHLH041	Fagopyrum tataricum	https://doi.org/10.1016/j.ijbiomac.2019.11.126	FtPinG0007309900.01.T01	supplement data
FtbHLH042	Fagopyrum tataricum	https://doi.org/10.1016/j.ijbiomac.2019.11.126	FtPinG0007302800.01.T01	supplement data
FtbHLH043	Fagopyrum tataricum	https://doi.org/10.1016/j.ijbiomac.2019.11.126	FtPinG0003010100.01.T01	supplement data
FtbHLH044	Fagopyrum tataricum	https://doi.org/10.1016/j.ijbiomac.2019.11.126	FtPinG0006999000.01.T01	supplement data
FtbHLH045	Fagopyrum tataricum	https://doi.org/10.1016/j.ijbiomac.2019.11.126	FtPinG0000818800.01.T01	supplement data
FtbHLH046	Fagopyrum tataricum	https://doi.org/10.1016/j.ijbiomac.2019.11.126	FtPinG0000809300.01.T01	supplement data
FtbHLH047	Fagopyrum tataricum	https://doi.org/10.1016/j.ijbiomac.2019.11.126	FtPinG0003860400.01.T01	supplement data
FtbHLH048	Fagopyrum tataricum	https://doi.org/10.1016/j.ijbiomac.2019.11.126	FtPinG0003860600.01.T01	supplement data
FtbHLH049	Fagopyrum tataricum	https://doi.org/10.1016/j.ijbiomac.2019.11.126	FtPinG0000830300.01.T01	supplement data
FtbHLH050	Fagopyrum tataricum	https://doi.org/10.1016/j.ijbiomac.2019.11.126	FtPinG0000878300.01.T01	supplement data
FtbHLH051	Fagopyrum tataricum	https://doi.org/10.1016/j.ijbiomac.2019.11.126	FtPinG0000882900.01.T01	supplement data
FtbHLH052	Fagopyrum tataricum	https://doi.org/10.1016/j.ijbiomac.2019.11.126	FtPinG0004063000.01.T01	supplement data
FtbHLH053	Fagopyrum tataricum	https://doi.org/10.1016/j.ijbiomac.2019.11.126	FtPinG0009104300.01.T01	supplement data
FtbHLH054	Fagopyrum tataricum	https://doi.org/10.1016/j.ijbiomac.2019.11.126	FtPinG0009103100.01.T01	supplement data
FtbHLH055	Fagopyrum tataricum	https://doi.org/10.1016/j.ijbiomac.2019.11.126	FtPinG0004808700.01.T01	supplement data
FtbHLH056	Fagopyrum tataricum	https://doi.org/10.1016/j.ijbiomac.2019.11.126	FtPinG0001688900.01.T01	supplement data
FtbHLH057	Fagopyrum tataricum	https://doi.org/10.1016/j.ijbiomac.2019.11.126	FtPinG0008632100.01.T01	supplement data
FtbHLH058	Fagopyrum tataricum	https://doi.org/10.1016/j.ijbiomac.2019.11.126	FtPinG0008670900.01.T01	supplement data
FtbHLH059	Fagopyrum tataricum	https://doi.org/10.1016/j.ijbiomac.2019.11.126	FtPinG0007277900.01.T01	supplement data
FtbHLH060	Fagopyrum tataricum	https://doi.org/10.1016/j.ijbiomac.2019.11.126	FtPinG0004538900.01.T01	supplement data
FtbHLH061	Fagopyrum tataricum	https://doi.org/10.1016/j.ijbiomac.2019.11.126	FtPinG0001746200.01.T01	supplement data
FtbHLH062	Fagopyrum tataricum	https://doi.org/10.1016/j.ijbiomac.2019.11.126	FtPinG0001736800.01.T01	supplement data
FtbHLH063	Fagopyrum tataricum	https://doi.org/10.1016/j.ijbiomac.2019.11.126	FtPinG0001733900.01.T01	supplement data
FtbHLH064	Fagopyrum tataricum	https://doi.org/10.1016/j.ijbiomac.2019.11.126	FtPinG0001712000.01.T01	supplement data
FtbHLH065	Fagopyrum tataricum	https://doi.org/10.1016/j.ijbiomac.2019.11.126	FtPinG0004400100.01.T01	supplement data
FtbHLH066	Fagopyrum tataricum	https://doi.org/10.1016/j.ijbiomac.2019.11.126	FtPinG0007979300.01.T01	supplement data
FtbHLH067	Fagopyrum tataricum	https://doi.org/10.1016/j.ijbiomac.2019.11.126	FtPinG0007971900.01.T01	supplement data
FtbHLH068	Fagopyrum tataricum	https://doi.org/10.1016/j.ijbiomac.2019.11.126	FtPinG0004476400.01.T01	supplement data
FtbHLH069	Fagopyrum tataricum	https://doi.org/10.1016/j.ijbiomac.2019.11.126	FtPinG0004467600.01.T01	supplement data
FtbHLH070	Fagopyrum tataricum	https://doi.org/10.1016/j.ijbiomac.2019.11.126	FtPinG0004174900.01.T01	supplement data
FtbHLH071	Fagopyrum tataricum	https://doi.org/10.1016/j.ijbiomac.2019.11.126	FtPinG0000045400.01.T01	supplement data
FtbHLH072	Fagopyrum tataricum	https://doi.org/10.1016/j.ijbiomac.2019.11.126	FtPinG0008047100.01.T01	supplement data
FtbHLH073	Fagopyrum tataricum	https://doi.org/10.1016/j.ijbiomac.2019.11.126	FtPinG0008151300.01.T01	supplement data
FtbHLH074	Fagopyrum tataricum	https://doi.org/10.1016/j.ijbiomac.2019.11.126	FtPinG0004905000.01.T01	supplement data
FtbHLH075	Fagopyrum tataricum	https://doi.org/10.1016/j.ijbiomac.2019.11.126	FtPinG0006044000.01.T01	supplement data
FtbHLH076	Fagopyrum tataricum	https://doi.org/10.1016/j.ijbiomac.2019.11.126	FtPinG0008501600.01.T01	supplement data
FtbHLH077	Fagopyrum tataricum	https://doi.org/10.1016/j.ijbiomac.2019.11.126	FtPinG0004749900.01.T01	supplement data
FtbHLH078	Fagopyrum tataricum	https://doi.org/10.1016/j.ijbiomac.2019.11.126	FtPinG0008212200.01.T01	supplement data
FtbHLH079	Fagopyrum tataricum	https://doi.org/10.1016/j.ijbiomac.2019.11.126	FtPinG0005696300.01.T01	supplement data
FtbHLH080	Fagopyrum tataricum	https://doi.org/10.1016/j.ijbiomac.2019.11.126	FtPinG0004514100.01.T01	supplement data
FtbHLH081	Fagopyrum tataricum	https://doi.org/10.1016/j.ijbiomac.2019.11.126	FtPinG0006836400.01.T01	supplement data
FtbHLH082	Fagopyrum tataricum	https://doi.org/10.1016/j.ijbiomac.2019.11.126	FtPinG0004883500.01.T01	supplement data
FtbHLH083	Fagopyrum tataricum	https://doi.org/10.1016/j.ijbiomac.2019.11.126	FtPinG0008918700.01.T01	supplement data
FtbHLH084	Fagopyrum tataricum	https://doi.org/10.1016/j.ijbiomac.2019.11.126	FtPinG0000453100.01.T01	supplement data
FtbHLH085	Fagopyrum tataricum	https://doi.org/10.1016/j.ijbiomac.2019.11.126	FtPinG0000535700.01.T01	supplement data
FtbHLH086	Fagopyrum tataricum	https://doi.org/10.1016/j.ijbiomac.2019.11.126	FtPinG0000663800.01.T01	supplement data
FtbHLH087	Fagopyrum tataricum	https://doi.org/10.1016/j.ijbiomac.2019.11.126	FtPinG0004646000.01.T01	supplement data
FtbHLH088	Fagopyrum tataricum	https://doi.org/10.1016/j.ijbiomac.2019.11.126	FtPinG0003119900.01.T01	supplement data
FtbHLH089	Fagopyrum tataricum	https://doi.org/10.1016/j.ijbiomac.2019.11.126	FtPinG0001368400.01.T01	supplement data
FtbHLH090	Fagopyrum tataricum	https://doi.org/10.1016/j.ijbiomac.2019.11.126	FtPinG0003040200.01.T01	supplement data
FtbHLH091	Fagopyrum tataricum	https://doi.org/10.1016/j.ijbiomac.2019.11.126	FtPinG0005387300.01.T01	supplement data
FtbHLH092	Fagopyrum tataricum	https://doi.org/10.1016/j.ijbiomac.2019.11.126	FtPinG0005095500.01.T01	supplement data
FtbHLH093	Fagopyrum tataricum	https://doi.org/10.1016/j.ijbiomac.2019.11.126	FtPinG0007946400.01.T01	supplement data
FtbHLH094	Fagopyrum tataricum	https://doi.org/10.1016/j.ijbiomac.2019.11.126	FtPinG0005869000.01.T01	supplement data
FtbHLH095	Fagopyrum tataricum	https://doi.org/10.1016/j.ijbiomac.2019.11.126	FtPinG0005394900.01.T01	supplement data
FtbHLH096	Fagopyrum tataricum	https://doi.org/10.1016/j.ijbiomac.2019.11.126	FtPinG0005395300.01.T01	supplement data
FtbHLH097	Fagopyrum tataricum	https://doi.org/10.1016/j.ijbiomac.2019.11.126	FtPinG0004978000.01.T01	supplement data
FtbHLH098	Fagopyrum tataricum	https://doi.org/10.1016/j.ijbiomac.2019.11.126	FtPinG0000745700.01.T01	supplement data
FtbHLH099	Fagopyrum tataricum	https://doi.org/10.1016/j.ijbiomac.2019.11.126	FtPinG0000754600.01.T01	supplement data
FtbHLH100	Fagopyrum tataricum	https://doi.org/10.1016/j.ijbiomac.2019.11.126	FtPinG0007581800.01.T01	supplement data
FtbHLH101	Fagopyrum tataricum	https://doi.org/10.1016/j.ijbiomac.2019.11.126	FtPinG0002714200.01.T01	supplement data
FtbHLH102	Fagopyrum tataricum	https://doi.org/10.1016/j.ijbiomac.2019.11.126	FtPinG0002722000.01.T01	supplement data
FtbHLH103	Fagopyrum tataricum	https://doi.org/10.1016/j.ijbiomac.2019.11.126	FtPinG0006662100.01.T01	supplement data
FtbHLH104	Fagopyrum tataricum	https://doi.org/10.1016/j.ijbiomac.2019.11.126	FtPinG0005429900.01.T01	supplement data
FtbHLH105	Fagopyrum tataricum	https://doi.org/10.1016/j.ijbiomac.2019.11.126	FtPinG0001978100.01.T01	supplement data
FtbHLH106	Fagopyrum tataricum	https://doi.org/10.1016/j.ijbiomac.2019.11.126	FtPinG0007773000.01.T01	supplement data
FtbHLH107	Fagopyrum tataricum	https://doi.org/10.1016/j.ijbiomac.2019.11.126	FtPinG0008400700.01.T01	supplement data
FtbHLH108	Fagopyrum tataricum	https://doi.org/10.1016/j.ijbiomac.2019.11.126	FtPinG0009087100.01.T01	supplement data
FtbHLH109	Fagopyrum tataricum	https://doi.org/10.1016/j.ijbiomac.2019.11.126	FtPinG0007103300.01.T01	supplement data
FtbHLH110	Fagopyrum tataricum	https://doi.org/10.1016/j.ijbiomac.2019.11.126	FtPinG0006729300.01.T01	supplement data
FtbHLH111	Fagopyrum tataricum	https://doi.org/10.1016/j.ijbiomac.2019.11.126	FtPinG0006729500.01.T01	supplement data
FtbHLH112	Fagopyrum tataricum	https://doi.org/10.1016/j.ijbiomac.2019.11.126	FtPinG0006941200.01.T01	supplement data
FtbHLH113	Fagopyrum tataricum	https://doi.org/10.1016/j.ijbiomac.2019.11.126	FtPinG0001132900.01.T01	supplement data
FtbHLH114	Fagopyrum tataricum	https://doi.org/10.1016/j.ijbiomac.2019.11.126	FtPinG0000329800.01.T01	supplement data
FtbHLH115	Fagopyrum tataricum	https://doi.org/10.1016/j.ijbiomac.2019.11.126	FtPinG0000334100.01.T01	supplement data
FtbHLH116	Fagopyrum tataricum	https://doi.org/10.1016/j.ijbiomac.2019.11.126	FtPinG0002054100.01.T01	supplement data
FtbHLH117	Fagopyrum tataricum	https://doi.org/10.1016/j.ijbiomac.2019.11.126	FtPinG0002769600.01.T01	supplement data
FtbHLH118	Fagopyrum tataricum	https://doi.org/10.1016/j.ijbiomac.2019.11.126	FtPinG0008991800.01.T01	supplement data
FtbHLH119	Fagopyrum tataricum	https://doi.org/10.1016/j.ijbiomac.2019.11.126	FtPinG0008996800.01.T01	supplement data
FtbHLH120	Fagopyrum tataricum	https://doi.org/10.1016/j.ijbiomac.2019.11.126	FtPinG0009041600.01.T01	supplement data
FtbHLH121	Fagopyrum tataricum	https://doi.org/10.1016/j.ijbiomac.2019.11.126	FtPinG0002078600.01.T01	supplement data
FtbHLH122	Fagopyrum tataricum	https://doi.org/10.1016/j.ijbiomac.2019.11.126	FtPinG0002073200.01.T01	supplement data
FtbHLH123	Fagopyrum tataricum	https://doi.org/10.1016/j.ijbiomac.2019.11.126	FtPinG0002590600.01.T01	supplement data
FtbHLH124	Fagopyrum tataricum	https://doi.org/10.1016/j.ijbiomac.2019.11.126	FtPinG0002598100.01.T01	supplement data
FtbHLH125	Fagopyrum tataricum	https://doi.org/10.1016/j.ijbiomac.2019.11.126	FtPinG0002601300.01.T01	supplement data
FtbHLH126	Fagopyrum tataricum	https://doi.org/10.1016/j.ijbiomac.2019.11.126	FtPinG0007390000.01.T01	supplement data
FtbHLH127	Fagopyrum tataricum	https://doi.org/10.1016/j.ijbiomac.2019.11.126	FtPinG0004776500.01.T01	supplement data
FtbHLH128	Fagopyrum tataricum	https://doi.org/10.1016/j.ijbiomac.2019.11.126	FtPinG0001891600.01.T01	supplement data
FtbHLH129	Fagopyrum tataricum	https://doi.org/10.1016/j.ijbiomac.2019.11.126	FtPinG0000437500.01.T01	supplement data
FtbHLH130	Fagopyrum tataricum	https://doi.org/10.1016/j.ijbiomac.2019.11.126	FtPinG0007839400.01.T01	supplement data
FtbHLH131	Fagopyrum tataricum	https://doi.org/10.1016/j.ijbiomac.2019.11.126	FtPinG0007259700.01.T01	supplement data
FtbHLH132	Fagopyrum tataricum	https://doi.org/10.1016/j.ijbiomac.2019.11.126	FtPinG0004915500.01.T01	supplement data
FtbHLH133	Fagopyrum tataricum	https://doi.org/10.1016/j.ijbiomac.2019.11.126	FtPinG0008203600.01.T01	supplement data
FtbHLH134	Fagopyrum tataricum	https://doi.org/10.1016/j.ijbiomac.2019.11.126	FtPinG0008203800.01.T01	supplement data
FtbHLH135	Fagopyrum tataricum	https://doi.org/10.1016/j.ijbiomac.2019.11.126	FtPinG0006924900.01.T01	supplement data
FtbHLH136	Fagopyrum tataricum	https://doi.org/10.1016/j.ijbiomac.2019.11.126	FtPinG0003600200.01.T01	supplement data
FtbHLH137	Fagopyrum tataricum	https://doi.org/10.1016/j.ijbiomac.2019.11.126	FtPinG0008289700.01.T01	supplement data
FtbHLH138	Fagopyrum tataricum	https://doi.org/10.1016/j.ijbiomac.2019.11.126	FtPinG0008278700.01.T01	supplement data
FtbHLH139	Fagopyrum tataricum	https://doi.org/10.1016/j.ijbiomac.2019.11.126	FtPinG0008268200.01.T01	supplement data
FtbHLH140	Fagopyrum tataricum	https://doi.org/10.1016/j.ijbiomac.2019.11.126	FtPinG0003521900.01.T01	supplement data
FtbHLH141	Fagopyrum tataricum	https://doi.org/10.1016/j.ijbiomac.2019.11.126	FtPinG0003521700.01.T01	supplement data
FtbHLH142	Fagopyrum tataricum	https://doi.org/10.1016/j.ijbiomac.2019.11.126	FtPinG0003498200.01.T01	supplement data
FtbHLH143	Fagopyrum tataricum	https://doi.org/10.1016/j.ijbiomac.2019.11.126	FtPinG0003498000.01.T01	supplement data
FtbHLH144	Fagopyrum tataricum	https://doi.org/10.1016/j.ijbiomac.2019.11.126	FtPinG0002347400.01.T01	supplement data
FtbHLH145	Fagopyrum tataricum	https://doi.org/10.1016/j.ijbiomac.2019.11.126	FtPinG0002291600.01.T01	supplement data
FtbHLH146	Fagopyrum tataricum	https://doi.org/10.1016/j.ijbiomac.2019.11.126	FtPinG0002267300.01.T01	supplement data
FtbHLH147	Fagopyrum tataricum	https://doi.org/10.1016/j.ijbiomac.2019.11.126	FtPinG0002175400.01.T01	supplement data
FtbHLH148	Fagopyrum tataricum	https://doi.org/10.1016/j.ijbiomac.2019.11.126	FtPinG0002139400.01.T01	supplement data
FtbHLH149	Fagopyrum tataricum	https://doi.org/10.1016/j.ijbiomac.2019.11.126	FtPinG0009368500.01.T01	supplement data
FtbHLH150	Fagopyrum tataricum	https://doi.org/10.1016/j.ijbiomac.2019.11.126	FtPinG0007171300.01.T01	supplement data
FtbHLH151	Fagopyrum tataricum	https://doi.org/10.1016/j.ijbiomac.2019.11.126	FtPinG0003274700.01.T01	supplement data
FtbHLH152	Fagopyrum tataricum	https://doi.org/10.1016/j.ijbiomac.2019.11.126	FtPinG0003354000.01.T01	supplement data
FtbHLH153	Fagopyrum tataricum	https://doi.org/10.1016/j.ijbiomac.2019.11.126	FtPinG0003380800.01.T01	supplement data
FtbHLH154	Fagopyrum tataricum	https://doi.org/10.1016/j.ijbiomac.2019.11.126	FtPinG0005199200.01.T01	supplement data
FtbHLH155	Fagopyrum tataricum	https://doi.org/10.1016/j.ijbiomac.2019.11.126	FtPinG0008262600.01.T01	supplement data
FtbHLH156	Fagopyrum tataricum	https://doi.org/10.1016/j.ijbiomac.2019.11.126	FtPinG0008252000.01.T01	supplement data
FtbHLH157	Fagopyrum tataricum	https://doi.org/10.1016/j.ijbiomac.2019.11.126	FtPinG0001377700.01.T01	supplement data
FtbHLH158	Fagopyrum tataricum	https://doi.org/10.1016/j.ijbiomac.2019.11.126	FtPinG0004288500.01.T01	supplement data
FtbHLH159	Fagopyrum tataricum	https://doi.org/10.1016/j.ijbiomac.2019.11.126	FtPinG0001105400.01.T01	supplement data
FtbHLH160	Fagopyrum tataricum	https://doi.org/10.1016/j.ijbiomac.2019.11.126	FtPinG0007022500.01.T01	supplement data
FtbHLH161	Fagopyrum tataricum	https://doi.org/10.1016/j.ijbiomac.2019.11.126	FtPinG0007664900.01.T01	supplement data
FtbHLH162	Fagopyrum tataricum	https://doi.org/10.1016/j.ijbiomac.2019.11.126	FtPinG0007502300.01.T01	supplement data
FtbHLH163	Fagopyrum tataricum	https://doi.org/10.1016/j.ijbiomac.2019.11.126	FtPinG0004814900.01.T01	supplement data
FtbHLH164	Fagopyrum tataricum	https://doi.org/10.1016/j.ijbiomac.2019.11.126	FtPinG0000702000.01.T01	supplement data
GbbHLH001	Ginkgo biloba	https://doi.org/10.1038/s41598-020-69305-3	Gb_01096	supplement data
GbbHLH002	Ginkgo biloba	https://doi.org/10.1038/s41598-020-69305-3	Gb_01625	supplement data
GbbHLH003	Ginkgo biloba	https://doi.org/10.1038/s41598-020-69305-3	Gb_02825	supplement data
GbbHLH004	Ginkgo biloba	https://doi.org/10.1038/s41598-020-69305-3	Gb_04341	supplement data
GbbHLH005	Ginkgo biloba	https://doi.org/10.1038/s41598-020-69305-3	Gb_04727	supplement data
GbbHLH006	Ginkgo biloba	https://doi.org/10.1038/s41598-020-69305-3	Gb_04842	supplement data
GbbHLH007	Ginkgo biloba	https://doi.org/10.1038/s41598-020-69305-3	Gb_05232	supplement data
GbbHLH008	Ginkgo biloba	https://doi.org/10.1038/s41598-020-69305-3	Gb_05233	supplement data
GbbHLH009	Ginkgo biloba	https://doi.org/10.1038/s41598-020-69305-3	Gb_05276	supplement data
GbbHLH010	Ginkgo biloba	https://doi.org/10.1038/s41598-020-69305-3	Gb_05277	supplement data
GbbHLH011	Ginkgo biloba	https://doi.org/10.1038/s41598-020-69305-3	Gb_05307	supplement data
GbbHLH012	Ginkgo biloba	https://doi.org/10.1038/s41598-020-69305-3	Gb_05320	supplement data
GbbHLH013	Ginkgo biloba	https://doi.org/10.1038/s41598-020-69305-3	Gb_06182	supplement data
GbbHLH014	Ginkgo biloba	https://doi.org/10.1038/s41598-020-69305-3	Gb_07156	supplement data
GbbHLH015	Ginkgo biloba	https://doi.org/10.1038/s41598-020-69305-3	Gb_07223	supplement data
GbbHLH016	Ginkgo biloba	https://doi.org/10.1038/s41598-020-69305-3	Gb_07936	supplement data
GbbHLH017	Ginkgo biloba	https://doi.org/10.1038/s41598-020-69305-3	Gb_08375	supplement data
GbbHLH018	Ginkgo biloba	https://doi.org/10.1038/s41598-020-69305-3	Gb_09710	supplement data
GbbHLH019	Ginkgo biloba	https://doi.org/10.1038/s41598-020-69305-3	Gb_10001	supplement data
GbbHLH020	Ginkgo biloba	https://doi.org/10.1038/s41598-020-69305-3	Gb_10570	supplement data
GbbHLH021	Ginkgo biloba	https://doi.org/10.1038/s41598-020-69305-3	Gb_10697	supplement data
GbbHLH022	Ginkgo biloba	https://doi.org/10.1038/s41598-020-69305-3	Gb_12264	supplement data
GbbHLH023	Ginkgo biloba	https://doi.org/10.1038/s41598-020-69305-3	Gb_12493	supplement data
GbbHLH024	Ginkgo biloba	https://doi.org/10.1038/s41598-020-69305-3	Gb_12744	supplement data
GbbHLH025	Ginkgo biloba	https://doi.org/10.1038/s41598-020-69305-3	Gb_13123	supplement data
GbbHLH026	Ginkgo biloba	https://doi.org/10.1038/s41598-020-69305-3	Gb_13550	supplement data
GbbHLH027	Ginkgo biloba	https://doi.org/10.1038/s41598-020-69305-3	Gb_13728	supplement data
GbbHLH028	Ginkgo biloba	https://doi.org/10.1038/s41598-020-69305-3	Gb_13867	supplement data
GbbHLH029	Ginkgo biloba	https://doi.org/10.1038/s41598-020-69305-3	Gb_15442	supplement data
GbbHLH030	Ginkgo biloba	https://doi.org/10.1038/s41598-020-69305-3	Gb_15579	supplement data
GbbHLH031	Ginkgo biloba	https://doi.org/10.1038/s41598-020-69305-3	Gb_17233	supplement data
GbbHLH032	Ginkgo biloba	https://doi.org/10.1038/s41598-020-69305-3	Gb_17737	supplement data
GbbHLH033	Ginkgo biloba	https://doi.org/10.1038/s41598-020-69305-3	Gb_18877	supplement data
GbbHLH034	Ginkgo biloba	https://doi.org/10.1038/s41598-020-69305-3	Gb_19402	supplement data
GbbHLH035	Ginkgo biloba	https://doi.org/10.1038/s41598-020-69305-3	Gb_19452	supplement data
GbbHLH036	Ginkgo biloba	https://doi.org/10.1038/s41598-020-69305-3	Gb_19517	supplement data
GbbHLH037	Ginkgo biloba	https://doi.org/10.1038/s41598-020-69305-3	Gb_20300	supplement data
GbbHLH038	Ginkgo biloba	https://doi.org/10.1038/s41598-020-69305-3	Gb_20471	supplement data
GbbHLH039	Ginkgo biloba	https://doi.org/10.1038/s41598-020-69305-3	Gb_20754	supplement data
GbbHLH040	Ginkgo biloba	https://doi.org/10.1038/s41598-020-69305-3	Gb_21006	supplement data
GbbHLH041	Ginkgo biloba	https://doi.org/10.1038/s41598-020-69305-3	Gb_21105	supplement data
GbbHLH042	Ginkgo biloba	https://doi.org/10.1038/s41598-020-69305-3	Gb_21415	supplement data
GbbHLH043	Ginkgo biloba	https://doi.org/10.1038/s41598-020-69305-3	Gb_21995	supplement data
GbbHLH044	Ginkgo biloba	https://doi.org/10.1038/s41598-020-69305-3	Gb_22201	supplement data
GbbHLH045	Ginkgo biloba	https://doi.org/10.1038/s41598-020-69305-3	Gb_22275	supplement data
GbbHLH046	Ginkgo biloba	https://doi.org/10.1038/s41598-020-69305-3	Gb_24992	supplement data
GbbHLH047	Ginkgo biloba	https://doi.org/10.1038/s41598-020-69305-3	Gb_26391	supplement data
GbbHLH048	Ginkgo biloba	https://doi.org/10.1038/s41598-020-69305-3	Gb_26399	supplement data
GbbHLH049	Ginkgo biloba	https://doi.org/10.1038/s41598-020-69305-3	Gb_26693	supplement data
GbbHLH050	Ginkgo biloba	https://doi.org/10.1038/s41598-020-69305-3	Gb_26735	supplement data
GbbHLH051	Ginkgo biloba	https://doi.org/10.1038/s41598-020-69305-3	Gb_26737	supplement data
GbbHLH052	Ginkgo biloba	https://doi.org/10.1038/s41598-020-69305-3	Gb_26744	supplement data
GbbHLH053	Ginkgo biloba	https://doi.org/10.1038/s41598-020-69305-3	Gb_27302	supplement data
GbbHLH054	Ginkgo biloba	https://doi.org/10.1038/s41598-020-69305-3	Gb_27869	supplement data
GbbHLH055	Ginkgo biloba	https://doi.org/10.1038/s41598-020-69305-3	Gb_28301	supplement data
GbbHLH056	Ginkgo biloba	https://doi.org/10.1038/s41598-020-69305-3	Gb_28786	supplement data
GbbHLH057	Ginkgo biloba	https://doi.org/10.1038/s41598-020-69305-3	Gb_28850	supplement data
GbbHLH058	Ginkgo biloba	https://doi.org/10.1038/s41598-020-69305-3	Gb_29750	supplement data
GbbHLH059	Ginkgo biloba	https://doi.org/10.1038/s41598-020-69305-3	Gb_30387	supplement data
GbbHLH060	Ginkgo biloba	https://doi.org/10.1038/s41598-020-69305-3	Gb_30715	supplement data
GbbHLH061	Ginkgo biloba	https://doi.org/10.1038/s41598-020-69305-3	Gb_30839	supplement data
GbbHLH062	Ginkgo biloba	https://doi.org/10.1038/s41598-020-69305-3	Gb_31175	supplement data
GbbHLH063	Ginkgo biloba	https://doi.org/10.1038/s41598-020-69305-3	Gb_31407	supplement data
GbbHLH064	Ginkgo biloba	https://doi.org/10.1038/s41598-020-69305-3	Gb_31785	supplement data
GbbHLH065	Ginkgo biloba	https://doi.org/10.1038/s41598-020-69305-3	Gb_32265	supplement data
GbbHLH066	Ginkgo biloba	https://doi.org/10.1038/s41598-020-69305-3	Gb_32351	supplement data
GbbHLH067	Ginkgo biloba	https://doi.org/10.1038/s41598-020-69305-3	Gb_33185	supplement data
GbbHLH068	Ginkgo biloba	https://doi.org/10.1038/s41598-020-69305-3	Gb_33415	supplement data
GbbHLH069	Ginkgo biloba	https://doi.org/10.1038/s41598-020-69305-3	Gb_33750	supplement data
GbbHLH070	Ginkgo biloba	https://doi.org/10.1038/s41598-020-69305-3	Gb_33765	supplement data
GbbHLH071	Ginkgo biloba	https://doi.org/10.1038/s41598-020-69305-3	Gb_33928	supplement data
GbbHLH072	Ginkgo biloba	https://doi.org/10.1038/s41598-020-69305-3	Gb_35259	supplement data
GbbHLH073	Ginkgo biloba	https://doi.org/10.1038/s41598-020-69305-3	Gb_35908	supplement data
GbbHLH074	Ginkgo biloba	https://doi.org/10.1038/s41598-020-69305-3	Gb_36294	supplement data
GbbHLH075	Ginkgo biloba	https://doi.org/10.1038/s41598-020-69305-3	Gb_36369	supplement data
GbbHLH076	Ginkgo biloba	https://doi.org/10.1038/s41598-020-69305-3	Gb_41424	supplement data
GbbHLH077	Ginkgo biloba	https://doi.org/10.1038/s41598-020-69305-3	Gb_37017	supplement data
GbbHLH078	Ginkgo biloba	https://doi.org/10.1038/s41598-020-69305-3	Gb_37667	supplement data
GbbHLH079	Ginkgo biloba	https://doi.org/10.1038/s41598-020-69305-3	Gb_37668	supplement data
GbbHLH080	Ginkgo biloba	https://doi.org/10.1038/s41598-020-69305-3	Gb_37672	supplement data
GbbHLH081	Ginkgo biloba	https://doi.org/10.1038/s41598-020-69305-3	Gb_39491	supplement data
GbbHLH082	Ginkgo biloba	https://doi.org/10.1038/s41598-020-69305-3	Gb_39758	supplement data
GbbHLH083	Ginkgo biloba	https://doi.org/10.1038/s41598-020-69305-3	Gb_40304	supplement data
GbbHLH084	Ginkgo biloba	https://doi.org/10.1038/s41598-020-69305-3	Gb_40760	supplement data
GbbHLH085	Ginkgo biloba	https://doi.org/10.1038/s41598-020-69305-3	Gb_40829	supplement data
GhbHLH001	Gossypium hirsutum	https://doi.org/10.1186/s12870-018-1523-y	Gh_A01G0544	NBI_Gossypium_hirsutum_v1.1.pep.fa|TM-1 genome NAU-NBI_v1.1|Cottongen|https://www.cottongen.org/
GhbHLH002	Gossypium hirsutum	https://doi.org/10.1186/s12870-018-1523-y	Gh_A01G0566	NBI_Gossypium_hirsutum_v1.1.pep.fa|TM-1 genome NAU-NBI_v1.1|Cottongen|https://www.cottongen.org/
GhbHLH003	Gossypium hirsutum	https://doi.org/10.1186/s12870-018-1523-y	Gh_A01G0772	NBI_Gossypium_hirsutum_v1.1.pep.fa|TM-1 genome NAU-NBI_v1.1|Cottongen|https://www.cottongen.org/
GhbHLH004	Gossypium hirsutum	https://doi.org/10.1186/s12870-018-1523-y	Gh_A01G1034	NBI_Gossypium_hirsutum_v1.1.pep.fa|TM-1 genome NAU-NBI_v1.1|Cottongen|https://www.cottongen.org/
GhbHLH005	Gossypium hirsutum	https://doi.org/10.1186/s12870-018-1523-y	Gh_A01G1502	NBI_Gossypium_hirsutum_v1.1.pep.fa|TM-1 genome NAU-NBI_v1.1|Cottongen|https://www.cottongen.org/
GhbHLH006	Gossypium hirsutum	https://doi.org/10.1186/s12870-018-1523-y	Gh_A01G1661	NBI_Gossypium_hirsutum_v1.1.pep.fa|TM-1 genome NAU-NBI_v1.1|Cottongen|https://www.cottongen.org/
GhbHLH007	Gossypium hirsutum	https://doi.org/10.1186/s12870-018-1523-y	Gh_A01G1663	NBI_Gossypium_hirsutum_v1.1.pep.fa|TM-1 genome NAU-NBI_v1.1|Cottongen|https://www.cottongen.org/
GhbHLH008	Gossypium hirsutum	https://doi.org/10.1186/s12870-018-1523-y	Gh_A01G2041	NBI_Gossypium_hirsutum_v1.1.pep.fa|TM-1 genome NAU-NBI_v1.1|Cottongen|https://www.cottongen.org/
GhbHLH009	Gossypium hirsutum	https://doi.org/10.1186/s12870-018-1523-y	Gh_A02G0164	NBI_Gossypium_hirsutum_v1.1.pep.fa|TM-1 genome NAU-NBI_v1.1|Cottongen|https://www.cottongen.org/
GhbHLH010	Gossypium hirsutum	https://doi.org/10.1186/s12870-018-1523-y	Gh_A02G0343	NBI_Gossypium_hirsutum_v1.1.pep.fa|TM-1 genome NAU-NBI_v1.1|Cottongen|https://www.cottongen.org/
GhbHLH011	Gossypium hirsutum	https://doi.org/10.1186/s12870-018-1523-y	Gh_A02G0792	NBI_Gossypium_hirsutum_v1.1.pep.fa|TM-1 genome NAU-NBI_v1.1|Cottongen|https://www.cottongen.org/
GhbHLH012	Gossypium hirsutum	https://doi.org/10.1186/s12870-018-1523-y	Gh_A02G0958	NBI_Gossypium_hirsutum_v1.1.pep.fa|TM-1 genome NAU-NBI_v1.1|Cottongen|https://www.cottongen.org/
GhbHLH013	Gossypium hirsutum	https://doi.org/10.1186/s12870-018-1523-y	Gh_A02G1131	NBI_Gossypium_hirsutum_v1.1.pep.fa|TM-1 genome NAU-NBI_v1.1|Cottongen|https://www.cottongen.org/
GhbHLH014	Gossypium hirsutum	https://doi.org/10.1186/s12870-018-1523-y	Gh_A02G1241	NBI_Gossypium_hirsutum_v1.1.pep.fa|TM-1 genome NAU-NBI_v1.1|Cottongen|https://www.cottongen.org/
GhbHLH015	Gossypium hirsutum	https://doi.org/10.1186/s12870-018-1523-y	Gh_A02G1404	NBI_Gossypium_hirsutum_v1.1.pep.fa|TM-1 genome NAU-NBI_v1.1|Cottongen|https://www.cottongen.org/
GhbHLH016	Gossypium hirsutum	https://doi.org/10.1186/s12870-018-1523-y	Gh_A02G1414	NBI_Gossypium_hirsutum_v1.1.pep.fa|TM-1 genome NAU-NBI_v1.1|Cottongen|https://www.cottongen.org/
GhbHLH017	Gossypium hirsutum	https://doi.org/10.1186/s12870-018-1523-y	Gh_A02G1415	NBI_Gossypium_hirsutum_v1.1.pep.fa|TM-1 genome NAU-NBI_v1.1|Cottongen|https://www.cottongen.org/
GhbHLH018	Gossypium hirsutum	https://doi.org/10.1186/s12870-018-1523-y	Gh_A02G1502	NBI_Gossypium_hirsutum_v1.1.pep.fa|TM-1 genome NAU-NBI_v1.1|Cottongen|https://www.cottongen.org/
GhbHLH019	Gossypium hirsutum	https://doi.org/10.1186/s12870-018-1523-y	Gh_A02G1636	NBI_Gossypium_hirsutum_v1.1.pep.fa|TM-1 genome NAU-NBI_v1.1|Cottongen|https://www.cottongen.org/
GhbHLH020	Gossypium hirsutum	https://doi.org/10.1186/s12870-018-1523-y	Gh_A03G0010	NBI_Gossypium_hirsutum_v1.1.pep.fa|TM-1 genome NAU-NBI_v1.1|Cottongen|https://www.cottongen.org/
GhbHLH021	Gossypium hirsutum	https://doi.org/10.1186/s12870-018-1523-y	Gh_A03G0490	NBI_Gossypium_hirsutum_v1.1.pep.fa|TM-1 genome NAU-NBI_v1.1|Cottongen|https://www.cottongen.org/
GhbHLH022	Gossypium hirsutum	https://doi.org/10.1186/s12870-018-1523-y	Gh_A03G0577	NBI_Gossypium_hirsutum_v1.1.pep.fa|TM-1 genome NAU-NBI_v1.1|Cottongen|https://www.cottongen.org/
GhbHLH023	Gossypium hirsutum	https://doi.org/10.1186/s12870-018-1523-y	Gh_A03G0607	NBI_Gossypium_hirsutum_v1.1.pep.fa|TM-1 genome NAU-NBI_v1.1|Cottongen|https://www.cottongen.org/
GhbHLH024	Gossypium hirsutum	https://doi.org/10.1186/s12870-018-1523-y	Gh_A03G0837	NBI_Gossypium_hirsutum_v1.1.pep.fa|TM-1 genome NAU-NBI_v1.1|Cottongen|https://www.cottongen.org/
GhbHLH025	Gossypium hirsutum	https://doi.org/10.1186/s12870-018-1523-y	Gh_A03G0864	NBI_Gossypium_hirsutum_v1.1.pep.fa|TM-1 genome NAU-NBI_v1.1|Cottongen|https://www.cottongen.org/
GhbHLH026	Gossypium hirsutum	https://doi.org/10.1186/s12870-018-1523-y	Gh_A03G0937	NBI_Gossypium_hirsutum_v1.1.pep.fa|TM-1 genome NAU-NBI_v1.1|Cottongen|https://www.cottongen.org/
GhbHLH027	Gossypium hirsutum	https://doi.org/10.1186/s12870-018-1523-y	Gh_A03G1273	NBI_Gossypium_hirsutum_v1.1.pep.fa|TM-1 genome NAU-NBI_v1.1|Cottongen|https://www.cottongen.org/
GhbHLH028	Gossypium hirsutum	https://doi.org/10.1186/s12870-018-1523-y	Gh_A03G1436	NBI_Gossypium_hirsutum_v1.1.pep.fa|TM-1 genome NAU-NBI_v1.1|Cottongen|https://www.cottongen.org/
GhbHLH029	Gossypium hirsutum	https://doi.org/10.1186/s12870-018-1523-y	Gh_A03G1607	NBI_Gossypium_hirsutum_v1.1.pep.fa|TM-1 genome NAU-NBI_v1.1|Cottongen|https://www.cottongen.org/
GhbHLH030	Gossypium hirsutum	https://doi.org/10.1186/s12870-018-1523-y	Gh_A03G1661	NBI_Gossypium_hirsutum_v1.1.pep.fa|TM-1 genome NAU-NBI_v1.1|Cottongen|https://www.cottongen.org/
GhbHLH031	Gossypium hirsutum	https://doi.org/10.1186/s12870-018-1523-y	Gh_A03G1793	NBI_Gossypium_hirsutum_v1.1.pep.fa|TM-1 genome NAU-NBI_v1.1|Cottongen|https://www.cottongen.org/
GhbHLH032	Gossypium hirsutum	https://doi.org/10.1186/s12870-018-1523-y	Gh_A03G2155	NBI_Gossypium_hirsutum_v1.1.pep.fa|TM-1 genome NAU-NBI_v1.1|Cottongen|https://www.cottongen.org/
GhbHLH033	Gossypium hirsutum	https://doi.org/10.1186/s12870-018-1523-y	Gh_A03G2173	NBI_Gossypium_hirsutum_v1.1.pep.fa|TM-1 genome NAU-NBI_v1.1|Cottongen|https://www.cottongen.org/
GhbHLH034	Gossypium hirsutum	https://doi.org/10.1186/s12870-018-1523-y	Gh_A04G0201	NBI_Gossypium_hirsutum_v1.1.pep.fa|TM-1 genome NAU-NBI_v1.1|Cottongen|https://www.cottongen.org/
GhbHLH035	Gossypium hirsutum	https://doi.org/10.1186/s12870-018-1523-y	Gh_A04G0695	NBI_Gossypium_hirsutum_v1.1.pep.fa|TM-1 genome NAU-NBI_v1.1|Cottongen|https://www.cottongen.org/
GhbHLH036	Gossypium hirsutum	https://doi.org/10.1186/s12870-018-1523-y	Gh_A04G0803	NBI_Gossypium_hirsutum_v1.1.pep.fa|TM-1 genome NAU-NBI_v1.1|Cottongen|https://www.cottongen.org/
GhbHLH037	Gossypium hirsutum	https://doi.org/10.1186/s12870-018-1523-y	Gh_A04G0856	NBI_Gossypium_hirsutum_v1.1.pep.fa|TM-1 genome NAU-NBI_v1.1|Cottongen|https://www.cottongen.org/
GhbHLH038	Gossypium hirsutum	https://doi.org/10.1186/s12870-018-1523-y	Gh_A04G0887	NBI_Gossypium_hirsutum_v1.1.pep.fa|TM-1 genome NAU-NBI_v1.1|Cottongen|https://www.cottongen.org/
GhbHLH039	Gossypium hirsutum	https://doi.org/10.1186/s12870-018-1523-y	Gh_A04G1091	NBI_Gossypium_hirsutum_v1.1.pep.fa|TM-1 genome NAU-NBI_v1.1|Cottongen|https://www.cottongen.org/
GhbHLH040	Gossypium hirsutum	https://doi.org/10.1186/s12870-018-1523-y	Gh_A05G0019	NBI_Gossypium_hirsutum_v1.1.pep.fa|TM-1 genome NAU-NBI_v1.1|Cottongen|https://www.cottongen.org/
GhbHLH041	Gossypium hirsutum	https://doi.org/10.1186/s12870-018-1523-y	Gh_A05G0224	NBI_Gossypium_hirsutum_v1.1.pep.fa|TM-1 genome NAU-NBI_v1.1|Cottongen|https://www.cottongen.org/
GhbHLH042	Gossypium hirsutum	https://doi.org/10.1186/s12870-018-1523-y	Gh_A05G0268	NBI_Gossypium_hirsutum_v1.1.pep.fa|TM-1 genome NAU-NBI_v1.1|Cottongen|https://www.cottongen.org/
GhbHLH043	Gossypium hirsutum	https://doi.org/10.1186/s12870-018-1523-y	Gh_A05G0416	NBI_Gossypium_hirsutum_v1.1.pep.fa|TM-1 genome NAU-NBI_v1.1|Cottongen|https://www.cottongen.org/
GhbHLH044	Gossypium hirsutum	https://doi.org/10.1186/s12870-018-1523-y	Gh_A05G0559	NBI_Gossypium_hirsutum_v1.1.pep.fa|TM-1 genome NAU-NBI_v1.1|Cottongen|https://www.cottongen.org/
GhbHLH045	Gossypium hirsutum	https://doi.org/10.1186/s12870-018-1523-y	Gh_A05G0570	NBI_Gossypium_hirsutum_v1.1.pep.fa|TM-1 genome NAU-NBI_v1.1|Cottongen|https://www.cottongen.org/
GhbHLH046	Gossypium hirsutum	https://doi.org/10.1186/s12870-018-1523-y	Gh_A05G0640	NBI_Gossypium_hirsutum_v1.1.pep.fa|TM-1 genome NAU-NBI_v1.1|Cottongen|https://www.cottongen.org/
GhbHLH047	Gossypium hirsutum	https://doi.org/10.1186/s12870-018-1523-y	Gh_A05G0723	NBI_Gossypium_hirsutum_v1.1.pep.fa|TM-1 genome NAU-NBI_v1.1|Cottongen|https://www.cottongen.org/
GhbHLH048	Gossypium hirsutum	https://doi.org/10.1186/s12870-018-1523-y	Gh_A05G1310	NBI_Gossypium_hirsutum_v1.1.pep.fa|TM-1 genome NAU-NBI_v1.1|Cottongen|https://www.cottongen.org/
GhbHLH049	Gossypium hirsutum	https://doi.org/10.1186/s12870-018-1523-y	Gh_A05G1422	NBI_Gossypium_hirsutum_v1.1.pep.fa|TM-1 genome NAU-NBI_v1.1|Cottongen|https://www.cottongen.org/
GhbHLH050	Gossypium hirsutum	https://doi.org/10.1186/s12870-018-1523-y	Gh_A05G1429	NBI_Gossypium_hirsutum_v1.1.pep.fa|TM-1 genome NAU-NBI_v1.1|Cottongen|https://www.cottongen.org/
GhbHLH051	Gossypium hirsutum	https://doi.org/10.1186/s12870-018-1523-y	Gh_A05G1755	NBI_Gossypium_hirsutum_v1.1.pep.fa|TM-1 genome NAU-NBI_v1.1|Cottongen|https://www.cottongen.org/
GhbHLH052	Gossypium hirsutum	https://doi.org/10.1186/s12870-018-1523-y	Gh_A05G1764	NBI_Gossypium_hirsutum_v1.1.pep.fa|TM-1 genome NAU-NBI_v1.1|Cottongen|https://www.cottongen.org/
GhbHLH053	Gossypium hirsutum	https://doi.org/10.1186/s12870-018-1523-y	Gh_A05G1820	NBI_Gossypium_hirsutum_v1.1.pep.fa|TM-1 genome NAU-NBI_v1.1|Cottongen|https://www.cottongen.org/
GhbHLH054	Gossypium hirsutum	https://doi.org/10.1186/s12870-018-1523-y	Gh_A05G1878	NBI_Gossypium_hirsutum_v1.1.pep.fa|TM-1 genome NAU-NBI_v1.1|Cottongen|https://www.cottongen.org/
GhbHLH055	Gossypium hirsutum	https://doi.org/10.1186/s12870-018-1523-y	Gh_A05G1905	NBI_Gossypium_hirsutum_v1.1.pep.fa|TM-1 genome NAU-NBI_v1.1|Cottongen|https://www.cottongen.org/
GhbHLH056	Gossypium hirsutum	https://doi.org/10.1186/s12870-018-1523-y	Gh_A05G2270	NBI_Gossypium_hirsutum_v1.1.pep.fa|TM-1 genome NAU-NBI_v1.1|Cottongen|https://www.cottongen.org/
GhbHLH057	Gossypium hirsutum	https://doi.org/10.1186/s12870-018-1523-y	Gh_A05G2273	NBI_Gossypium_hirsutum_v1.1.pep.fa|TM-1 genome NAU-NBI_v1.1|Cottongen|https://www.cottongen.org/
GhbHLH058	Gossypium hirsutum	https://doi.org/10.1186/s12870-018-1523-y	Gh_A05G2637	NBI_Gossypium_hirsutum_v1.1.pep.fa|TM-1 genome NAU-NBI_v1.1|Cottongen|https://www.cottongen.org/
GhbHLH059	Gossypium hirsutum	https://doi.org/10.1186/s12870-018-1523-y	Gh_A05G2652	NBI_Gossypium_hirsutum_v1.1.pep.fa|TM-1 genome NAU-NBI_v1.1|Cottongen|https://www.cottongen.org/
GhbHLH060	Gossypium hirsutum	https://doi.org/10.1186/s12870-018-1523-y	Gh_A05G2888	NBI_Gossypium_hirsutum_v1.1.pep.fa|TM-1 genome NAU-NBI_v1.1|Cottongen|https://www.cottongen.org/
GhbHLH061	Gossypium hirsutum	https://doi.org/10.1186/s12870-018-1523-y	Gh_A05G3639	NBI_Gossypium_hirsutum_v1.1.pep.fa|TM-1 genome NAU-NBI_v1.1|Cottongen|https://www.cottongen.org/
GhbHLH062	Gossypium hirsutum	https://doi.org/10.1186/s12870-018-1523-y	Gh_A05G3762	NBI_Gossypium_hirsutum_v1.1.pep.fa|TM-1 genome NAU-NBI_v1.1|Cottongen|https://www.cottongen.org/
GhbHLH063	Gossypium hirsutum	https://doi.org/10.1186/s12870-018-1523-y	Gh_A05G3795	NBI_Gossypium_hirsutum_v1.1.pep.fa|TM-1 genome NAU-NBI_v1.1|Cottongen|https://www.cottongen.org/
GhbHLH064	Gossypium hirsutum	https://doi.org/10.1186/s12870-018-1523-y	Gh_A05G3957	NBI_Gossypium_hirsutum_v1.1.pep.fa|TM-1 genome NAU-NBI_v1.1|Cottongen|https://www.cottongen.org/
GhbHLH065	Gossypium hirsutum	https://doi.org/10.1186/s12870-018-1523-y	Gh_A06G0057	NBI_Gossypium_hirsutum_v1.1.pep.fa|TM-1 genome NAU-NBI_v1.1|Cottongen|https://www.cottongen.org/
GhbHLH066	Gossypium hirsutum	https://doi.org/10.1186/s12870-018-1523-y	Gh_A06G0161	NBI_Gossypium_hirsutum_v1.1.pep.fa|TM-1 genome NAU-NBI_v1.1|Cottongen|https://www.cottongen.org/
GhbHLH067	Gossypium hirsutum	https://doi.org/10.1186/s12870-018-1523-y	Gh_A06G0223	NBI_Gossypium_hirsutum_v1.1.pep.fa|TM-1 genome NAU-NBI_v1.1|Cottongen|https://www.cottongen.org/
GhbHLH068	Gossypium hirsutum	https://doi.org/10.1186/s12870-018-1523-y	Gh_A06G0241	NBI_Gossypium_hirsutum_v1.1.pep.fa|TM-1 genome NAU-NBI_v1.1|Cottongen|https://www.cottongen.org/
GhbHLH069	Gossypium hirsutum	https://doi.org/10.1186/s12870-018-1523-y	Gh_A06G0553	NBI_Gossypium_hirsutum_v1.1.pep.fa|TM-1 genome NAU-NBI_v1.1|Cottongen|https://www.cottongen.org/
GhbHLH070	Gossypium hirsutum	https://doi.org/10.1186/s12870-018-1523-y	Gh_A06G0646	NBI_Gossypium_hirsutum_v1.1.pep.fa|TM-1 genome NAU-NBI_v1.1|Cottongen|https://www.cottongen.org/
GhbHLH071	Gossypium hirsutum	https://doi.org/10.1186/s12870-018-1523-y	Gh_A06G0872	NBI_Gossypium_hirsutum_v1.1.pep.fa|TM-1 genome NAU-NBI_v1.1|Cottongen|https://www.cottongen.org/
GhbHLH072	Gossypium hirsutum	https://doi.org/10.1186/s12870-018-1523-y	Gh_A06G1395	NBI_Gossypium_hirsutum_v1.1.pep.fa|TM-1 genome NAU-NBI_v1.1|Cottongen|https://www.cottongen.org/
GhbHLH073	Gossypium hirsutum	https://doi.org/10.1186/s12870-018-1523-y	Gh_A06G1396	NBI_Gossypium_hirsutum_v1.1.pep.fa|TM-1 genome NAU-NBI_v1.1|Cottongen|https://www.cottongen.org/
GhbHLH074	Gossypium hirsutum	https://doi.org/10.1186/s12870-018-1523-y	Gh_A06G1858	NBI_Gossypium_hirsutum_v1.1.pep.fa|TM-1 genome NAU-NBI_v1.1|Cottongen|https://www.cottongen.org/
GhbHLH075	Gossypium hirsutum	https://doi.org/10.1186/s12870-018-1523-y	Gh_A06G1891	NBI_Gossypium_hirsutum_v1.1.pep.fa|TM-1 genome NAU-NBI_v1.1|Cottongen|https://www.cottongen.org/
GhbHLH076	Gossypium hirsutum	https://doi.org/10.1186/s12870-018-1523-y	Gh_A06G2080	NBI_Gossypium_hirsutum_v1.1.pep.fa|TM-1 genome NAU-NBI_v1.1|Cottongen|https://www.cottongen.org/
GhbHLH077	Gossypium hirsutum	https://doi.org/10.1186/s12870-018-1523-y	Gh_A07G0112	NBI_Gossypium_hirsutum_v1.1.pep.fa|TM-1 genome NAU-NBI_v1.1|Cottongen|https://www.cottongen.org/
GhbHLH078	Gossypium hirsutum	https://doi.org/10.1186/s12870-018-1523-y	Gh_A07G0148	NBI_Gossypium_hirsutum_v1.1.pep.fa|TM-1 genome NAU-NBI_v1.1|Cottongen|https://www.cottongen.org/
GhbHLH079	Gossypium hirsutum	https://doi.org/10.1186/s12870-018-1523-y	Gh_A07G0414	NBI_Gossypium_hirsutum_v1.1.pep.fa|TM-1 genome NAU-NBI_v1.1|Cottongen|https://www.cottongen.org/
GhbHLH080	Gossypium hirsutum	https://doi.org/10.1186/s12870-018-1523-y	Gh_A07G0598	NBI_Gossypium_hirsutum_v1.1.pep.fa|TM-1 genome NAU-NBI_v1.1|Cottongen|https://www.cottongen.org/
GhbHLH081	Gossypium hirsutum	https://doi.org/10.1186/s12870-018-1523-y	Gh_A07G0629	NBI_Gossypium_hirsutum_v1.1.pep.fa|TM-1 genome NAU-NBI_v1.1|Cottongen|https://www.cottongen.org/
GhbHLH082	Gossypium hirsutum	https://doi.org/10.1186/s12870-018-1523-y	Gh_A07G0692	NBI_Gossypium_hirsutum_v1.1.pep.fa|TM-1 genome NAU-NBI_v1.1|Cottongen|https://www.cottongen.org/
GhbHLH083	Gossypium hirsutum	https://doi.org/10.1186/s12870-018-1523-y	Gh_A07G1202	NBI_Gossypium_hirsutum_v1.1.pep.fa|TM-1 genome NAU-NBI_v1.1|Cottongen|https://www.cottongen.org/
GhbHLH084	Gossypium hirsutum	https://doi.org/10.1186/s12870-018-1523-y	Gh_A07G1232	NBI_Gossypium_hirsutum_v1.1.pep.fa|TM-1 genome NAU-NBI_v1.1|Cottongen|https://www.cottongen.org/
GhbHLH085	Gossypium hirsutum	https://doi.org/10.1186/s12870-018-1523-y	Gh_A07G1552	NBI_Gossypium_hirsutum_v1.1.pep.fa|TM-1 genome NAU-NBI_v1.1|Cottongen|https://www.cottongen.org/
GhbHLH086	Gossypium hirsutum	https://doi.org/10.1186/s12870-018-1523-y	Gh_A07G1668	NBI_Gossypium_hirsutum_v1.1.pep.fa|TM-1 genome NAU-NBI_v1.1|Cottongen|https://www.cottongen.org/
GhbHLH087	Gossypium hirsutum	https://doi.org/10.1186/s12870-018-1523-y	Gh_A07G1800	NBI_Gossypium_hirsutum_v1.1.pep.fa|TM-1 genome NAU-NBI_v1.1|Cottongen|https://www.cottongen.org/
GhbHLH088	Gossypium hirsutum	https://doi.org/10.1186/s12870-018-1523-y	Gh_A07G1843	NBI_Gossypium_hirsutum_v1.1.pep.fa|TM-1 genome NAU-NBI_v1.1|Cottongen|https://www.cottongen.org/
GhbHLH089	Gossypium hirsutum	https://doi.org/10.1186/s12870-018-1523-y	Gh_A07G1925	NBI_Gossypium_hirsutum_v1.1.pep.fa|TM-1 genome NAU-NBI_v1.1|Cottongen|https://www.cottongen.org/
GhbHLH090	Gossypium hirsutum	https://doi.org/10.1186/s12870-018-1523-y	Gh_A07G1964	NBI_Gossypium_hirsutum_v1.1.pep.fa|TM-1 genome NAU-NBI_v1.1|Cottongen|https://www.cottongen.org/
GhbHLH091	Gossypium hirsutum	https://doi.org/10.1186/s12870-018-1523-y	Gh_A07G2140	NBI_Gossypium_hirsutum_v1.1.pep.fa|TM-1 genome NAU-NBI_v1.1|Cottongen|https://www.cottongen.org/
GhbHLH092	Gossypium hirsutum	https://doi.org/10.1186/s12870-018-1523-y	Gh_A07G2157	NBI_Gossypium_hirsutum_v1.1.pep.fa|TM-1 genome NAU-NBI_v1.1|Cottongen|https://www.cottongen.org/
GhbHLH093	Gossypium hirsutum	https://doi.org/10.1186/s12870-018-1523-y	Gh_A07G2268	NBI_Gossypium_hirsutum_v1.1.pep.fa|TM-1 genome NAU-NBI_v1.1|Cottongen|https://www.cottongen.org/
GhbHLH094	Gossypium hirsutum	https://doi.org/10.1186/s12870-018-1523-y	Gh_A07G2286	NBI_Gossypium_hirsutum_v1.1.pep.fa|TM-1 genome NAU-NBI_v1.1|Cottongen|https://www.cottongen.org/
GhbHLH095	Gossypium hirsutum	https://doi.org/10.1186/s12870-018-1523-y	Gh_A08G0230	NBI_Gossypium_hirsutum_v1.1.pep.fa|TM-1 genome NAU-NBI_v1.1|Cottongen|https://www.cottongen.org/
GhbHLH096	Gossypium hirsutum	https://doi.org/10.1186/s12870-018-1523-y	Gh_A08G0554	NBI_Gossypium_hirsutum_v1.1.pep.fa|TM-1 genome NAU-NBI_v1.1|Cottongen|https://www.cottongen.org/
GhbHLH097	Gossypium hirsutum	https://doi.org/10.1186/s12870-018-1523-y	Gh_A08G0962	NBI_Gossypium_hirsutum_v1.1.pep.fa|TM-1 genome NAU-NBI_v1.1|Cottongen|https://www.cottongen.org/
GhbHLH098	Gossypium hirsutum	https://doi.org/10.1186/s12870-018-1523-y	Gh_A08G0969	NBI_Gossypium_hirsutum_v1.1.pep.fa|TM-1 genome NAU-NBI_v1.1|Cottongen|https://www.cottongen.org/
GhbHLH099	Gossypium hirsutum	https://doi.org/10.1186/s12870-018-1523-y	Gh_A08G1091	NBI_Gossypium_hirsutum_v1.1.pep.fa|TM-1 genome NAU-NBI_v1.1|Cottongen|https://www.cottongen.org/
GhbHLH100	Gossypium hirsutum	https://doi.org/10.1186/s12870-018-1523-y	Gh_A08G1412	NBI_Gossypium_hirsutum_v1.1.pep.fa|TM-1 genome NAU-NBI_v1.1|Cottongen|https://www.cottongen.org/
GhbHLH101	Gossypium hirsutum	https://doi.org/10.1186/s12870-018-1523-y	Gh_A08G1636	NBI_Gossypium_hirsutum_v1.1.pep.fa|TM-1 genome NAU-NBI_v1.1|Cottongen|https://www.cottongen.org/
GhbHLH102	Gossypium hirsutum	https://doi.org/10.1186/s12870-018-1523-y	Gh_A08G1678	NBI_Gossypium_hirsutum_v1.1.pep.fa|TM-1 genome NAU-NBI_v1.1|Cottongen|https://www.cottongen.org/
GhbHLH103	Gossypium hirsutum	https://doi.org/10.1186/s12870-018-1523-y	Gh_A08G1880	NBI_Gossypium_hirsutum_v1.1.pep.fa|TM-1 genome NAU-NBI_v1.1|Cottongen|https://www.cottongen.org/
GhbHLH104	Gossypium hirsutum	https://doi.org/10.1186/s12870-018-1523-y	Gh_A08G2365	NBI_Gossypium_hirsutum_v1.1.pep.fa|TM-1 genome NAU-NBI_v1.1|Cottongen|https://www.cottongen.org/
GhbHLH105	Gossypium hirsutum	https://doi.org/10.1186/s12870-018-1523-y	Gh_A08G2484	NBI_Gossypium_hirsutum_v1.1.pep.fa|TM-1 genome NAU-NBI_v1.1|Cottongen|https://www.cottongen.org/
GhbHLH106	Gossypium hirsutum	https://doi.org/10.1186/s12870-018-1523-y	Gh_A08G2486	NBI_Gossypium_hirsutum_v1.1.pep.fa|TM-1 genome NAU-NBI_v1.1|Cottongen|https://www.cottongen.org/
GhbHLH107	Gossypium hirsutum	https://doi.org/10.1186/s12870-018-1523-y	Gh_A09G0075	NBI_Gossypium_hirsutum_v1.1.pep.fa|TM-1 genome NAU-NBI_v1.1|Cottongen|https://www.cottongen.org/
GhbHLH108	Gossypium hirsutum	https://doi.org/10.1186/s12870-018-1523-y	Gh_A09G0190	NBI_Gossypium_hirsutum_v1.1.pep.fa|TM-1 genome NAU-NBI_v1.1|Cottongen|https://www.cottongen.org/
GhbHLH109	Gossypium hirsutum	https://doi.org/10.1186/s12870-018-1523-y	Gh_A09G0192	NBI_Gossypium_hirsutum_v1.1.pep.fa|TM-1 genome NAU-NBI_v1.1|Cottongen|https://www.cottongen.org/
GhbHLH110	Gossypium hirsutum	https://doi.org/10.1186/s12870-018-1523-y	Gh_A09G0477	NBI_Gossypium_hirsutum_v1.1.pep.fa|TM-1 genome NAU-NBI_v1.1|Cottongen|https://www.cottongen.org/
GhbHLH111	Gossypium hirsutum	https://doi.org/10.1186/s12870-018-1523-y	Gh_A09G0522	NBI_Gossypium_hirsutum_v1.1.pep.fa|TM-1 genome NAU-NBI_v1.1|Cottongen|https://www.cottongen.org/
GhbHLH112	Gossypium hirsutum	https://doi.org/10.1186/s12870-018-1523-y	Gh_A09G0675	NBI_Gossypium_hirsutum_v1.1.pep.fa|TM-1 genome NAU-NBI_v1.1|Cottongen|https://www.cottongen.org/
GhbHLH113	Gossypium hirsutum	https://doi.org/10.1186/s12870-018-1523-y	Gh_A09G0939	NBI_Gossypium_hirsutum_v1.1.pep.fa|TM-1 genome NAU-NBI_v1.1|Cottongen|https://www.cottongen.org/
GhbHLH114	Gossypium hirsutum	https://doi.org/10.1186/s12870-018-1523-y	Gh_A09G0994	NBI_Gossypium_hirsutum_v1.1.pep.fa|TM-1 genome NAU-NBI_v1.1|Cottongen|https://www.cottongen.org/
GhbHLH115	Gossypium hirsutum	https://doi.org/10.1186/s12870-018-1523-y	Gh_A09G1174	NBI_Gossypium_hirsutum_v1.1.pep.fa|TM-1 genome NAU-NBI_v1.1|Cottongen|https://www.cottongen.org/
GhbHLH116	Gossypium hirsutum	https://doi.org/10.1186/s12870-018-1523-y	Gh_A09G1177	NBI_Gossypium_hirsutum_v1.1.pep.fa|TM-1 genome NAU-NBI_v1.1|Cottongen|https://www.cottongen.org/
GhbHLH117	Gossypium hirsutum	https://doi.org/10.1186/s12870-018-1523-y	Gh_A09G1589	NBI_Gossypium_hirsutum_v1.1.pep.fa|TM-1 genome NAU-NBI_v1.1|Cottongen|https://www.cottongen.org/
GhbHLH118	Gossypium hirsutum	https://doi.org/10.1186/s12870-018-1523-y	Gh_A09G1600	NBI_Gossypium_hirsutum_v1.1.pep.fa|TM-1 genome NAU-NBI_v1.1|Cottongen|https://www.cottongen.org/
GhbHLH119	Gossypium hirsutum	https://doi.org/10.1186/s12870-018-1523-y	Gh_A09G1777	NBI_Gossypium_hirsutum_v1.1.pep.fa|TM-1 genome NAU-NBI_v1.1|Cottongen|https://www.cottongen.org/
GhbHLH120	Gossypium hirsutum	https://doi.org/10.1186/s12870-018-1523-y	Gh_A09G1863	NBI_Gossypium_hirsutum_v1.1.pep.fa|TM-1 genome NAU-NBI_v1.1|Cottongen|https://www.cottongen.org/
GhbHLH121	Gossypium hirsutum	https://doi.org/10.1186/s12870-018-1523-y	Gh_A09G1952	NBI_Gossypium_hirsutum_v1.1.pep.fa|TM-1 genome NAU-NBI_v1.1|Cottongen|https://www.cottongen.org/
GhbHLH122	Gossypium hirsutum	https://doi.org/10.1186/s12870-018-1523-y	Gh_A09G2341	NBI_Gossypium_hirsutum_v1.1.pep.fa|TM-1 genome NAU-NBI_v1.1|Cottongen|https://www.cottongen.org/
GhbHLH123	Gossypium hirsutum	https://doi.org/10.1186/s12870-018-1523-y	Gh_A09G2474	NBI_Gossypium_hirsutum_v1.1.pep.fa|TM-1 genome NAU-NBI_v1.1|Cottongen|https://www.cottongen.org/
GhbHLH124	Gossypium hirsutum	https://doi.org/10.1186/s12870-018-1523-y	Gh_A10G0164	NBI_Gossypium_hirsutum_v1.1.pep.fa|TM-1 genome NAU-NBI_v1.1|Cottongen|https://www.cottongen.org/
GhbHLH125	Gossypium hirsutum	https://doi.org/10.1186/s12870-018-1523-y	Gh_A10G0166	NBI_Gossypium_hirsutum_v1.1.pep.fa|TM-1 genome NAU-NBI_v1.1|Cottongen|https://www.cottongen.org/
GhbHLH126	Gossypium hirsutum	https://doi.org/10.1186/s12870-018-1523-y	Gh_A10G0292	NBI_Gossypium_hirsutum_v1.1.pep.fa|TM-1 genome NAU-NBI_v1.1|Cottongen|https://www.cottongen.org/
GhbHLH127	Gossypium hirsutum	https://doi.org/10.1186/s12870-018-1523-y	Gh_A10G0560	NBI_Gossypium_hirsutum_v1.1.pep.fa|TM-1 genome NAU-NBI_v1.1|Cottongen|https://www.cottongen.org/
GhbHLH128	Gossypium hirsutum	https://doi.org/10.1186/s12870-018-1523-y	Gh_A10G0730	NBI_Gossypium_hirsutum_v1.1.pep.fa|TM-1 genome NAU-NBI_v1.1|Cottongen|https://www.cottongen.org/
GhbHLH129	Gossypium hirsutum	https://doi.org/10.1186/s12870-018-1523-y	Gh_A10G0750	NBI_Gossypium_hirsutum_v1.1.pep.fa|TM-1 genome NAU-NBI_v1.1|Cottongen|https://www.cottongen.org/
GhbHLH130	Gossypium hirsutum	https://doi.org/10.1186/s12870-018-1523-y	Gh_A10G1013	NBI_Gossypium_hirsutum_v1.1.pep.fa|TM-1 genome NAU-NBI_v1.1|Cottongen|https://www.cottongen.org/
GhbHLH131	Gossypium hirsutum	https://doi.org/10.1186/s12870-018-1523-y	Gh_A10G1098	NBI_Gossypium_hirsutum_v1.1.pep.fa|TM-1 genome NAU-NBI_v1.1|Cottongen|https://www.cottongen.org/
GhbHLH132	Gossypium hirsutum	https://doi.org/10.1186/s12870-018-1523-y	Gh_A10G1164	NBI_Gossypium_hirsutum_v1.1.pep.fa|TM-1 genome NAU-NBI_v1.1|Cottongen|https://www.cottongen.org/
GhbHLH133	Gossypium hirsutum	https://doi.org/10.1186/s12870-018-1523-y	Gh_A10G1210	NBI_Gossypium_hirsutum_v1.1.pep.fa|TM-1 genome NAU-NBI_v1.1|Cottongen|https://www.cottongen.org/
GhbHLH134	Gossypium hirsutum	https://doi.org/10.1186/s12870-018-1523-y	Gh_A10G1280	NBI_Gossypium_hirsutum_v1.1.pep.fa|TM-1 genome NAU-NBI_v1.1|Cottongen|https://www.cottongen.org/
GhbHLH135	Gossypium hirsutum	https://doi.org/10.1186/s12870-018-1523-y	Gh_A10G1739	NBI_Gossypium_hirsutum_v1.1.pep.fa|TM-1 genome NAU-NBI_v1.1|Cottongen|https://www.cottongen.org/
GhbHLH136	Gossypium hirsutum	https://doi.org/10.1186/s12870-018-1523-y	Gh_A10G2158	NBI_Gossypium_hirsutum_v1.1.pep.fa|TM-1 genome NAU-NBI_v1.1|Cottongen|https://www.cottongen.org/
GhbHLH137	Gossypium hirsutum	https://doi.org/10.1186/s12870-018-1523-y	Gh_A10G2207	NBI_Gossypium_hirsutum_v1.1.pep.fa|TM-1 genome NAU-NBI_v1.1|Cottongen|https://www.cottongen.org/
GhbHLH138	Gossypium hirsutum	https://doi.org/10.1186/s12870-018-1523-y	Gh_A11G0202	NBI_Gossypium_hirsutum_v1.1.pep.fa|TM-1 genome NAU-NBI_v1.1|Cottongen|https://www.cottongen.org/
GhbHLH139	Gossypium hirsutum	https://doi.org/10.1186/s12870-018-1523-y	Gh_A11G0278	NBI_Gossypium_hirsutum_v1.1.pep.fa|TM-1 genome NAU-NBI_v1.1|Cottongen|https://www.cottongen.org/
GhbHLH140	Gossypium hirsutum	https://doi.org/10.1186/s12870-018-1523-y	Gh_A11G0318	NBI_Gossypium_hirsutum_v1.1.pep.fa|TM-1 genome NAU-NBI_v1.1|Cottongen|https://www.cottongen.org/
GhbHLH141	Gossypium hirsutum	https://doi.org/10.1186/s12870-018-1523-y	Gh_A11G0353	NBI_Gossypium_hirsutum_v1.1.pep.fa|TM-1 genome NAU-NBI_v1.1|Cottongen|https://www.cottongen.org/
GhbHLH142	Gossypium hirsutum	https://doi.org/10.1186/s12870-018-1523-y	Gh_A11G0357	NBI_Gossypium_hirsutum_v1.1.pep.fa|TM-1 genome NAU-NBI_v1.1|Cottongen|https://www.cottongen.org/
GhbHLH143	Gossypium hirsutum	https://doi.org/10.1186/s12870-018-1523-y	Gh_A11G0459	NBI_Gossypium_hirsutum_v1.1.pep.fa|TM-1 genome NAU-NBI_v1.1|Cottongen|https://www.cottongen.org/
GhbHLH144	Gossypium hirsutum	https://doi.org/10.1186/s12870-018-1523-y	Gh_A11G0468	NBI_Gossypium_hirsutum_v1.1.pep.fa|TM-1 genome NAU-NBI_v1.1|Cottongen|https://www.cottongen.org/
GhbHLH145	Gossypium hirsutum	https://doi.org/10.1186/s12870-018-1523-y	Gh_A11G0588	NBI_Gossypium_hirsutum_v1.1.pep.fa|TM-1 genome NAU-NBI_v1.1|Cottongen|https://www.cottongen.org/
GhbHLH146	Gossypium hirsutum	https://doi.org/10.1186/s12870-018-1523-y	Gh_A11G0710	NBI_Gossypium_hirsutum_v1.1.pep.fa|TM-1 genome NAU-NBI_v1.1|Cottongen|https://www.cottongen.org/
GhbHLH147	Gossypium hirsutum	https://doi.org/10.1186/s12870-018-1523-y	Gh_A11G0796	NBI_Gossypium_hirsutum_v1.1.pep.fa|TM-1 genome NAU-NBI_v1.1|Cottongen|https://www.cottongen.org/
GhbHLH148	Gossypium hirsutum	https://doi.org/10.1186/s12870-018-1523-y	Gh_A11G0884	NBI_Gossypium_hirsutum_v1.1.pep.fa|TM-1 genome NAU-NBI_v1.1|Cottongen|https://www.cottongen.org/
GhbHLH149	Gossypium hirsutum	https://doi.org/10.1186/s12870-018-1523-y	Gh_A11G0909	NBI_Gossypium_hirsutum_v1.1.pep.fa|TM-1 genome NAU-NBI_v1.1|Cottongen|https://www.cottongen.org/
GhbHLH150	Gossypium hirsutum	https://doi.org/10.1186/s12870-018-1523-y	Gh_A11G0922	NBI_Gossypium_hirsutum_v1.1.pep.fa|TM-1 genome NAU-NBI_v1.1|Cottongen|https://www.cottongen.org/
GhbHLH151	Gossypium hirsutum	https://doi.org/10.1186/s12870-018-1523-y	Gh_A11G1115	NBI_Gossypium_hirsutum_v1.1.pep.fa|TM-1 genome NAU-NBI_v1.1|Cottongen|https://www.cottongen.org/
GhbHLH152	Gossypium hirsutum	https://doi.org/10.1186/s12870-018-1523-y	Gh_A11G1120	NBI_Gossypium_hirsutum_v1.1.pep.fa|TM-1 genome NAU-NBI_v1.1|Cottongen|https://www.cottongen.org/
GhbHLH153	Gossypium hirsutum	https://doi.org/10.1186/s12870-018-1523-y	Gh_A11G1163	NBI_Gossypium_hirsutum_v1.1.pep.fa|TM-1 genome NAU-NBI_v1.1|Cottongen|https://www.cottongen.org/
GhbHLH154	Gossypium hirsutum	https://doi.org/10.1186/s12870-018-1523-y	Gh_A11G1180	NBI_Gossypium_hirsutum_v1.1.pep.fa|TM-1 genome NAU-NBI_v1.1|Cottongen|https://www.cottongen.org/
GhbHLH155	Gossypium hirsutum	https://doi.org/10.1186/s12870-018-1523-y	Gh_A11G1248	NBI_Gossypium_hirsutum_v1.1.pep.fa|TM-1 genome NAU-NBI_v1.1|Cottongen|https://www.cottongen.org/
GhbHLH156	Gossypium hirsutum	https://doi.org/10.1186/s12870-018-1523-y	Gh_A11G1301	NBI_Gossypium_hirsutum_v1.1.pep.fa|TM-1 genome NAU-NBI_v1.1|Cottongen|https://www.cottongen.org/
GhbHLH157	Gossypium hirsutum	https://doi.org/10.1186/s12870-018-1523-y	Gh_A11G1614	NBI_Gossypium_hirsutum_v1.1.pep.fa|TM-1 genome NAU-NBI_v1.1|Cottongen|https://www.cottongen.org/
GhbHLH158	Gossypium hirsutum	https://doi.org/10.1186/s12870-018-1523-y	Gh_A11G1781	NBI_Gossypium_hirsutum_v1.1.pep.fa|TM-1 genome NAU-NBI_v1.1|Cottongen|https://www.cottongen.org/
GhbHLH159	Gossypium hirsutum	https://doi.org/10.1186/s12870-018-1523-y	Gh_A11G1886	NBI_Gossypium_hirsutum_v1.1.pep.fa|TM-1 genome NAU-NBI_v1.1|Cottongen|https://www.cottongen.org/
GhbHLH160	Gossypium hirsutum	https://doi.org/10.1186/s12870-018-1523-y	Gh_A11G1894	NBI_Gossypium_hirsutum_v1.1.pep.fa|TM-1 genome NAU-NBI_v1.1|Cottongen|https://www.cottongen.org/
GhbHLH161	Gossypium hirsutum	https://doi.org/10.1186/s12870-018-1523-y	Gh_A11G1897	NBI_Gossypium_hirsutum_v1.1.pep.fa|TM-1 genome NAU-NBI_v1.1|Cottongen|https://www.cottongen.org/
GhbHLH162	Gossypium hirsutum	https://doi.org/10.1186/s12870-018-1523-y	Gh_A11G2243	NBI_Gossypium_hirsutum_v1.1.pep.fa|TM-1 genome NAU-NBI_v1.1|Cottongen|https://www.cottongen.org/
GhbHLH163	Gossypium hirsutum	https://doi.org/10.1186/s12870-018-1523-y	Gh_A11G2386	NBI_Gossypium_hirsutum_v1.1.pep.fa|TM-1 genome NAU-NBI_v1.1|Cottongen|https://www.cottongen.org/
GhbHLH164	Gossypium hirsutum	https://doi.org/10.1186/s12870-018-1523-y	Gh_A11G2494	NBI_Gossypium_hirsutum_v1.1.pep.fa|TM-1 genome NAU-NBI_v1.1|Cottongen|https://www.cottongen.org/
GhbHLH165	Gossypium hirsutum	https://doi.org/10.1186/s12870-018-1523-y	Gh_A11G2537	NBI_Gossypium_hirsutum_v1.1.pep.fa|TM-1 genome NAU-NBI_v1.1|Cottongen|https://www.cottongen.org/
GhbHLH166	Gossypium hirsutum	https://doi.org/10.1186/s12870-018-1523-y	Gh_A11G2746	NBI_Gossypium_hirsutum_v1.1.pep.fa|TM-1 genome NAU-NBI_v1.1|Cottongen|https://www.cottongen.org/
GhbHLH167	Gossypium hirsutum	https://doi.org/10.1186/s12870-018-1523-y	Gh_A11G2752	NBI_Gossypium_hirsutum_v1.1.pep.fa|TM-1 genome NAU-NBI_v1.1|Cottongen|https://www.cottongen.org/
GhbHLH168	Gossypium hirsutum	https://doi.org/10.1186/s12870-018-1523-y	Gh_A11G2808	NBI_Gossypium_hirsutum_v1.1.pep.fa|TM-1 genome NAU-NBI_v1.1|Cottongen|https://www.cottongen.org/
GhbHLH169	Gossypium hirsutum	https://doi.org/10.1186/s12870-018-1523-y	Gh_A11G2956	NBI_Gossypium_hirsutum_v1.1.pep.fa|TM-1 genome NAU-NBI_v1.1|Cottongen|https://www.cottongen.org/
GhbHLH170	Gossypium hirsutum	https://doi.org/10.1186/s12870-018-1523-y	Gh_A11G2978	NBI_Gossypium_hirsutum_v1.1.pep.fa|TM-1 genome NAU-NBI_v1.1|Cottongen|https://www.cottongen.org/
GhbHLH171	Gossypium hirsutum	https://doi.org/10.1186/s12870-018-1523-y	Gh_A11G3000	NBI_Gossypium_hirsutum_v1.1.pep.fa|TM-1 genome NAU-NBI_v1.1|Cottongen|https://www.cottongen.org/
GhbHLH172	Gossypium hirsutum	https://doi.org/10.1186/s12870-018-1523-y	Gh_A11G3067	NBI_Gossypium_hirsutum_v1.1.pep.fa|TM-1 genome NAU-NBI_v1.1|Cottongen|https://www.cottongen.org/
GhbHLH173	Gossypium hirsutum	https://doi.org/10.1186/s12870-018-1523-y	Gh_A12G0259	NBI_Gossypium_hirsutum_v1.1.pep.fa|TM-1 genome NAU-NBI_v1.1|Cottongen|https://www.cottongen.org/
GhbHLH174	Gossypium hirsutum	https://doi.org/10.1186/s12870-018-1523-y	Gh_A12G0337	NBI_Gossypium_hirsutum_v1.1.pep.fa|TM-1 genome NAU-NBI_v1.1|Cottongen|https://www.cottongen.org/
GhbHLH175	Gossypium hirsutum	https://doi.org/10.1186/s12870-018-1523-y	Gh_A12G0489	NBI_Gossypium_hirsutum_v1.1.pep.fa|TM-1 genome NAU-NBI_v1.1|Cottongen|https://www.cottongen.org/
GhbHLH176	Gossypium hirsutum	https://doi.org/10.1186/s12870-018-1523-y	Gh_A12G0596	NBI_Gossypium_hirsutum_v1.1.pep.fa|TM-1 genome NAU-NBI_v1.1|Cottongen|https://www.cottongen.org/
GhbHLH177	Gossypium hirsutum	https://doi.org/10.1186/s12870-018-1523-y	Gh_A12G0666	NBI_Gossypium_hirsutum_v1.1.pep.fa|TM-1 genome NAU-NBI_v1.1|Cottongen|https://www.cottongen.org/
GhbHLH178	Gossypium hirsutum	https://doi.org/10.1186/s12870-018-1523-y	Gh_A12G0736	NBI_Gossypium_hirsutum_v1.1.pep.fa|TM-1 genome NAU-NBI_v1.1|Cottongen|https://www.cottongen.org/
GhbHLH179	Gossypium hirsutum	https://doi.org/10.1186/s12870-018-1523-y	Gh_A12G1040	NBI_Gossypium_hirsutum_v1.1.pep.fa|TM-1 genome NAU-NBI_v1.1|Cottongen|https://www.cottongen.org/
GhbHLH180	Gossypium hirsutum	https://doi.org/10.1186/s12870-018-1523-y	Gh_A12G1276	NBI_Gossypium_hirsutum_v1.1.pep.fa|TM-1 genome NAU-NBI_v1.1|Cottongen|https://www.cottongen.org/
GhbHLH181	Gossypium hirsutum	https://doi.org/10.1186/s12870-018-1523-y	Gh_A12G1319	NBI_Gossypium_hirsutum_v1.1.pep.fa|TM-1 genome NAU-NBI_v1.1|Cottongen|https://www.cottongen.org/
GhbHLH182	Gossypium hirsutum	https://doi.org/10.1186/s12870-018-1523-y	Gh_A12G1457	NBI_Gossypium_hirsutum_v1.1.pep.fa|TM-1 genome NAU-NBI_v1.1|Cottongen|https://www.cottongen.org/
GhbHLH183	Gossypium hirsutum	https://doi.org/10.1186/s12870-018-1523-y	Gh_A12G1523	NBI_Gossypium_hirsutum_v1.1.pep.fa|TM-1 genome NAU-NBI_v1.1|Cottongen|https://www.cottongen.org/
GhbHLH184	Gossypium hirsutum	https://doi.org/10.1186/s12870-018-1523-y	Gh_A12G1560	NBI_Gossypium_hirsutum_v1.1.pep.fa|TM-1 genome NAU-NBI_v1.1|Cottongen|https://www.cottongen.org/
GhbHLH185	Gossypium hirsutum	https://doi.org/10.1186/s12870-018-1523-y	Gh_A12G1600	NBI_Gossypium_hirsutum_v1.1.pep.fa|TM-1 genome NAU-NBI_v1.1|Cottongen|https://www.cottongen.org/
GhbHLH186	Gossypium hirsutum	https://doi.org/10.1186/s12870-018-1523-y	Gh_A12G1755	NBI_Gossypium_hirsutum_v1.1.pep.fa|TM-1 genome NAU-NBI_v1.1|Cottongen|https://www.cottongen.org/
GhbHLH187	Gossypium hirsutum	https://doi.org/10.1186/s12870-018-1523-y	Gh_A12G1889	NBI_Gossypium_hirsutum_v1.1.pep.fa|TM-1 genome NAU-NBI_v1.1|Cottongen|https://www.cottongen.org/
GhbHLH188	Gossypium hirsutum	https://doi.org/10.1186/s12870-018-1523-y	Gh_A12G1893	NBI_Gossypium_hirsutum_v1.1.pep.fa|TM-1 genome NAU-NBI_v1.1|Cottongen|https://www.cottongen.org/
GhbHLH189	Gossypium hirsutum	https://doi.org/10.1186/s12870-018-1523-y	Gh_A12G2172	NBI_Gossypium_hirsutum_v1.1.pep.fa|TM-1 genome NAU-NBI_v1.1|Cottongen|https://www.cottongen.org/
GhbHLH190	Gossypium hirsutum	https://doi.org/10.1186/s12870-018-1523-y	Gh_A12G2377	NBI_Gossypium_hirsutum_v1.1.pep.fa|TM-1 genome NAU-NBI_v1.1|Cottongen|https://www.cottongen.org/
GhbHLH191	Gossypium hirsutum	https://doi.org/10.1186/s12870-018-1523-y	Gh_A12G2534	NBI_Gossypium_hirsutum_v1.1.pep.fa|TM-1 genome NAU-NBI_v1.1|Cottongen|https://www.cottongen.org/
GhbHLH192	Gossypium hirsutum	https://doi.org/10.1186/s12870-018-1523-y	Gh_A13G0192	NBI_Gossypium_hirsutum_v1.1.pep.fa|TM-1 genome NAU-NBI_v1.1|Cottongen|https://www.cottongen.org/
GhbHLH193	Gossypium hirsutum	https://doi.org/10.1186/s12870-018-1523-y	Gh_A13G0291	NBI_Gossypium_hirsutum_v1.1.pep.fa|TM-1 genome NAU-NBI_v1.1|Cottongen|https://www.cottongen.org/
GhbHLH194	Gossypium hirsutum	https://doi.org/10.1186/s12870-018-1523-y	Gh_A13G0307	NBI_Gossypium_hirsutum_v1.1.pep.fa|TM-1 genome NAU-NBI_v1.1|Cottongen|https://www.cottongen.org/
GhbHLH195	Gossypium hirsutum	https://doi.org/10.1186/s12870-018-1523-y	Gh_A13G0361	NBI_Gossypium_hirsutum_v1.1.pep.fa|TM-1 genome NAU-NBI_v1.1|Cottongen|https://www.cottongen.org/
GhbHLH196	Gossypium hirsutum	https://doi.org/10.1186/s12870-018-1523-y	Gh_A13G0389	NBI_Gossypium_hirsutum_v1.1.pep.fa|TM-1 genome NAU-NBI_v1.1|Cottongen|https://www.cottongen.org/
GhbHLH197	Gossypium hirsutum	https://doi.org/10.1186/s12870-018-1523-y	Gh_A13G0641	NBI_Gossypium_hirsutum_v1.1.pep.fa|TM-1 genome NAU-NBI_v1.1|Cottongen|https://www.cottongen.org/
GhbHLH198	Gossypium hirsutum	https://doi.org/10.1186/s12870-018-1523-y	Gh_A13G0762	NBI_Gossypium_hirsutum_v1.1.pep.fa|TM-1 genome NAU-NBI_v1.1|Cottongen|https://www.cottongen.org/
GhbHLH199	Gossypium hirsutum	https://doi.org/10.1186/s12870-018-1523-y	Gh_A13G0768	NBI_Gossypium_hirsutum_v1.1.pep.fa|TM-1 genome NAU-NBI_v1.1|Cottongen|https://www.cottongen.org/
GhbHLH200	Gossypium hirsutum	https://doi.org/10.1186/s12870-018-1523-y	Gh_A13G0929	NBI_Gossypium_hirsutum_v1.1.pep.fa|TM-1 genome NAU-NBI_v1.1|Cottongen|https://www.cottongen.org/
GhbHLH201	Gossypium hirsutum	https://doi.org/10.1186/s12870-018-1523-y	Gh_A13G1001	NBI_Gossypium_hirsutum_v1.1.pep.fa|TM-1 genome NAU-NBI_v1.1|Cottongen|https://www.cottongen.org/
GhbHLH202	Gossypium hirsutum	https://doi.org/10.1186/s12870-018-1523-y	Gh_A13G1200	NBI_Gossypium_hirsutum_v1.1.pep.fa|TM-1 genome NAU-NBI_v1.1|Cottongen|https://www.cottongen.org/
GhbHLH203	Gossypium hirsutum	https://doi.org/10.1186/s12870-018-1523-y	Gh_A13G1525	NBI_Gossypium_hirsutum_v1.1.pep.fa|TM-1 genome NAU-NBI_v1.1|Cottongen|https://www.cottongen.org/
GhbHLH204	Gossypium hirsutum	https://doi.org/10.1186/s12870-018-1523-y	Gh_A13G1818	NBI_Gossypium_hirsutum_v1.1.pep.fa|TM-1 genome NAU-NBI_v1.1|Cottongen|https://www.cottongen.org/
GhbHLH205	Gossypium hirsutum	https://doi.org/10.1186/s12870-018-1523-y	Gh_A13G2128	NBI_Gossypium_hirsutum_v1.1.pep.fa|TM-1 genome NAU-NBI_v1.1|Cottongen|https://www.cottongen.org/
GhbHLH206	Gossypium hirsutum	https://doi.org/10.1186/s12870-018-1523-y	Gh_D01G0152	NBI_Gossypium_hirsutum_v1.1.pep.fa|TM-1 genome NAU-NBI_v1.1|Cottongen|https://www.cottongen.org/
GhbHLH207	Gossypium hirsutum	https://doi.org/10.1186/s12870-018-1523-y	Gh_D01G0554	NBI_Gossypium_hirsutum_v1.1.pep.fa|TM-1 genome NAU-NBI_v1.1|Cottongen|https://www.cottongen.org/
GhbHLH208	Gossypium hirsutum	https://doi.org/10.1186/s12870-018-1523-y	Gh_D01G0575	NBI_Gossypium_hirsutum_v1.1.pep.fa|TM-1 genome NAU-NBI_v1.1|Cottongen|https://www.cottongen.org/
GhbHLH209	Gossypium hirsutum	https://doi.org/10.1186/s12870-018-1523-y	Gh_D01G0798	NBI_Gossypium_hirsutum_v1.1.pep.fa|TM-1 genome NAU-NBI_v1.1|Cottongen|https://www.cottongen.org/
GhbHLH210	Gossypium hirsutum	https://doi.org/10.1186/s12870-018-1523-y	Gh_D01G0879	NBI_Gossypium_hirsutum_v1.1.pep.fa|TM-1 genome NAU-NBI_v1.1|Cottongen|https://www.cottongen.org/
GhbHLH211	Gossypium hirsutum	https://doi.org/10.1186/s12870-018-1523-y	Gh_D01G1057	NBI_Gossypium_hirsutum_v1.1.pep.fa|TM-1 genome NAU-NBI_v1.1|Cottongen|https://www.cottongen.org/
GhbHLH212	Gossypium hirsutum	https://doi.org/10.1186/s12870-018-1523-y	Gh_D01G1087	NBI_Gossypium_hirsutum_v1.1.pep.fa|TM-1 genome NAU-NBI_v1.1|Cottongen|https://www.cottongen.org/
GhbHLH213	Gossypium hirsutum	https://doi.org/10.1186/s12870-018-1523-y	Gh_D01G1748	NBI_Gossypium_hirsutum_v1.1.pep.fa|TM-1 genome NAU-NBI_v1.1|Cottongen|https://www.cottongen.org/
GhbHLH214	Gossypium hirsutum	https://doi.org/10.1186/s12870-018-1523-y	Gh_D01G1910	NBI_Gossypium_hirsutum_v1.1.pep.fa|TM-1 genome NAU-NBI_v1.1|Cottongen|https://www.cottongen.org/
GhbHLH215	Gossypium hirsutum	https://doi.org/10.1186/s12870-018-1523-y	Gh_D01G1913	NBI_Gossypium_hirsutum_v1.1.pep.fa|TM-1 genome NAU-NBI_v1.1|Cottongen|https://www.cottongen.org/
GhbHLH216	Gossypium hirsutum	https://doi.org/10.1186/s12870-018-1523-y	Gh_D02G0116	NBI_Gossypium_hirsutum_v1.1.pep.fa|TM-1 genome NAU-NBI_v1.1|Cottongen|https://www.cottongen.org/
GhbHLH217	Gossypium hirsutum	https://doi.org/10.1186/s12870-018-1523-y	Gh_D02G0205	NBI_Gossypium_hirsutum_v1.1.pep.fa|TM-1 genome NAU-NBI_v1.1|Cottongen|https://www.cottongen.org/
GhbHLH218	Gossypium hirsutum	https://doi.org/10.1186/s12870-018-1523-y	Gh_D02G0406	NBI_Gossypium_hirsutum_v1.1.pep.fa|TM-1 genome NAU-NBI_v1.1|Cottongen|https://www.cottongen.org/
GhbHLH219	Gossypium hirsutum	https://doi.org/10.1186/s12870-018-1523-y	Gh_D02G0668	NBI_Gossypium_hirsutum_v1.1.pep.fa|TM-1 genome NAU-NBI_v1.1|Cottongen|https://www.cottongen.org/
GhbHLH220	Gossypium hirsutum	https://doi.org/10.1186/s12870-018-1523-y	Gh_D02G0841	NBI_Gossypium_hirsutum_v1.1.pep.fa|TM-1 genome NAU-NBI_v1.1|Cottongen|https://www.cottongen.org/
GhbHLH221	Gossypium hirsutum	https://doi.org/10.1186/s12870-018-1523-y	Gh_D02G1179	NBI_Gossypium_hirsutum_v1.1.pep.fa|TM-1 genome NAU-NBI_v1.1|Cottongen|https://www.cottongen.org/
GhbHLH222	Gossypium hirsutum	https://doi.org/10.1186/s12870-018-1523-y	Gh_D02G1245	NBI_Gossypium_hirsutum_v1.1.pep.fa|TM-1 genome NAU-NBI_v1.1|Cottongen|https://www.cottongen.org/
GhbHLH223	Gossypium hirsutum	https://doi.org/10.1186/s12870-018-1523-y	Gh_D02G1321	NBI_Gossypium_hirsutum_v1.1.pep.fa|TM-1 genome NAU-NBI_v1.1|Cottongen|https://www.cottongen.org/
GhbHLH224	Gossypium hirsutum	https://doi.org/10.1186/s12870-018-1523-y	Gh_D02G1714	NBI_Gossypium_hirsutum_v1.1.pep.fa|TM-1 genome NAU-NBI_v1.1|Cottongen|https://www.cottongen.org/
GhbHLH225	Gossypium hirsutum	https://doi.org/10.1186/s12870-018-1523-y	Gh_D02G1895	NBI_Gossypium_hirsutum_v1.1.pep.fa|TM-1 genome NAU-NBI_v1.1|Cottongen|https://www.cottongen.org/
GhbHLH226	Gossypium hirsutum	https://doi.org/10.1186/s12870-018-1523-y	Gh_D02G1995	NBI_Gossypium_hirsutum_v1.1.pep.fa|TM-1 genome NAU-NBI_v1.1|Cottongen|https://www.cottongen.org/
GhbHLH227	Gossypium hirsutum	https://doi.org/10.1186/s12870-018-1523-y	Gh_D02G2021	NBI_Gossypium_hirsutum_v1.1.pep.fa|TM-1 genome NAU-NBI_v1.1|Cottongen|https://www.cottongen.org/
GhbHLH228	Gossypium hirsutum	https://doi.org/10.1186/s12870-018-1523-y	Gh_D02G2076	NBI_Gossypium_hirsutum_v1.1.pep.fa|TM-1 genome NAU-NBI_v1.1|Cottongen|https://www.cottongen.org/
GhbHLH229	Gossypium hirsutum	https://doi.org/10.1186/s12870-018-1523-y	Gh_D02G2226	NBI_Gossypium_hirsutum_v1.1.pep.fa|TM-1 genome NAU-NBI_v1.1|Cottongen|https://www.cottongen.org/
GhbHLH230	Gossypium hirsutum	https://doi.org/10.1186/s12870-018-1523-y	Gh_D03G0086	NBI_Gossypium_hirsutum_v1.1.pep.fa|TM-1 genome NAU-NBI_v1.1|Cottongen|https://www.cottongen.org/
GhbHLH231	Gossypium hirsutum	https://doi.org/10.1186/s12870-018-1523-y	Gh_D03G0212	NBI_Gossypium_hirsutum_v1.1.pep.fa|TM-1 genome NAU-NBI_v1.1|Cottongen|https://www.cottongen.org/
GhbHLH232	Gossypium hirsutum	https://doi.org/10.1186/s12870-018-1523-y	Gh_D03G0304	NBI_Gossypium_hirsutum_v1.1.pep.fa|TM-1 genome NAU-NBI_v1.1|Cottongen|https://www.cottongen.org/
GhbHLH233	Gossypium hirsutum	https://doi.org/10.1186/s12870-018-1523-y	Gh_D03G0305	NBI_Gossypium_hirsutum_v1.1.pep.fa|TM-1 genome NAU-NBI_v1.1|Cottongen|https://www.cottongen.org/
GhbHLH234	Gossypium hirsutum	https://doi.org/10.1186/s12870-018-1523-y	Gh_D03G0317	NBI_Gossypium_hirsutum_v1.1.pep.fa|TM-1 genome NAU-NBI_v1.1|Cottongen|https://www.cottongen.org/
GhbHLH235	Gossypium hirsutum	https://doi.org/10.1186/s12870-018-1523-y	Gh_D03G0375	NBI_Gossypium_hirsutum_v1.1.pep.fa|TM-1 genome NAU-NBI_v1.1|Cottongen|https://www.cottongen.org/
GhbHLH236	Gossypium hirsutum	https://doi.org/10.1186/s12870-018-1523-y	Gh_D03G0554	NBI_Gossypium_hirsutum_v1.1.pep.fa|TM-1 genome NAU-NBI_v1.1|Cottongen|https://www.cottongen.org/
GhbHLH237	Gossypium hirsutum	https://doi.org/10.1186/s12870-018-1523-y	Gh_D03G0792	NBI_Gossypium_hirsutum_v1.1.pep.fa|TM-1 genome NAU-NBI_v1.1|Cottongen|https://www.cottongen.org/
GhbHLH238	Gossypium hirsutum	https://doi.org/10.1186/s12870-018-1523-y	Gh_D03G0859	NBI_Gossypium_hirsutum_v1.1.pep.fa|TM-1 genome NAU-NBI_v1.1|Cottongen|https://www.cottongen.org/
GhbHLH239	Gossypium hirsutum	https://doi.org/10.1186/s12870-018-1523-y	Gh_D03G0895	NBI_Gossypium_hirsutum_v1.1.pep.fa|TM-1 genome NAU-NBI_v1.1|Cottongen|https://www.cottongen.org/
GhbHLH240	Gossypium hirsutum	https://doi.org/10.1186/s12870-018-1523-y	Gh_D03G1047	NBI_Gossypium_hirsutum_v1.1.pep.fa|TM-1 genome NAU-NBI_v1.1|Cottongen|https://www.cottongen.org/
GhbHLH241	Gossypium hirsutum	https://doi.org/10.1186/s12870-018-1523-y	Gh_D03G1849	NBI_Gossypium_hirsutum_v1.1.pep.fa|TM-1 genome NAU-NBI_v1.1|Cottongen|https://www.cottongen.org/
GhbHLH242	Gossypium hirsutum	https://doi.org/10.1186/s12870-018-1523-y	Gh_D04G0248	NBI_Gossypium_hirsutum_v1.1.pep.fa|TM-1 genome NAU-NBI_v1.1|Cottongen|https://www.cottongen.org/
GhbHLH243	Gossypium hirsutum	https://doi.org/10.1186/s12870-018-1523-y	Gh_D04G0454	NBI_Gossypium_hirsutum_v1.1.pep.fa|TM-1 genome NAU-NBI_v1.1|Cottongen|https://www.cottongen.org/
GhbHLH244	Gossypium hirsutum	https://doi.org/10.1186/s12870-018-1523-y	Gh_D04G0664	NBI_Gossypium_hirsutum_v1.1.pep.fa|TM-1 genome NAU-NBI_v1.1|Cottongen|https://www.cottongen.org/
GhbHLH245	Gossypium hirsutum	https://doi.org/10.1186/s12870-018-1523-y	Gh_D04G0689	NBI_Gossypium_hirsutum_v1.1.pep.fa|TM-1 genome NAU-NBI_v1.1|Cottongen|https://www.cottongen.org/
GhbHLH247	Gossypium hirsutum	https://doi.org/10.1186/s12870-018-1523-y	Gh_D04G1354	NBI_Gossypium_hirsutum_v1.1.pep.fa|TM-1 genome NAU-NBI_v1.1|Cottongen|https://www.cottongen.org/
GhbHLH248	Gossypium hirsutum	https://doi.org/10.1186/s12870-018-1523-y	Gh_D04G1389	NBI_Gossypium_hirsutum_v1.1.pep.fa|TM-1 genome NAU-NBI_v1.1|Cottongen|https://www.cottongen.org/
GhbHLH249	Gossypium hirsutum	https://doi.org/10.1186/s12870-018-1523-y	Gh_D04G1696	NBI_Gossypium_hirsutum_v1.1.pep.fa|TM-1 genome NAU-NBI_v1.1|Cottongen|https://www.cottongen.org/
GhbHLH250	Gossypium hirsutum	https://doi.org/10.1186/s12870-018-1523-y	Gh_D04G1698	NBI_Gossypium_hirsutum_v1.1.pep.fa|TM-1 genome NAU-NBI_v1.1|Cottongen|https://www.cottongen.org/
GhbHLH251	Gossypium hirsutum	https://doi.org/10.1186/s12870-018-1523-y	Gh_D04G1777	NBI_Gossypium_hirsutum_v1.1.pep.fa|TM-1 genome NAU-NBI_v1.1|Cottongen|https://www.cottongen.org/
GhbHLH252	Gossypium hirsutum	https://doi.org/10.1186/s12870-018-1523-y	Gh_D05G0023	NBI_Gossypium_hirsutum_v1.1.pep.fa|TM-1 genome NAU-NBI_v1.1|Cottongen|https://www.cottongen.org/
GhbHLH253	Gossypium hirsutum	https://doi.org/10.1186/s12870-018-1523-y	Gh_D05G0247	NBI_Gossypium_hirsutum_v1.1.pep.fa|TM-1 genome NAU-NBI_v1.1|Cottongen|https://www.cottongen.org/
GhbHLH254	Gossypium hirsutum	https://doi.org/10.1186/s12870-018-1523-y	Gh_D05G0303	NBI_Gossypium_hirsutum_v1.1.pep.fa|TM-1 genome NAU-NBI_v1.1|Cottongen|https://www.cottongen.org/
GhbHLH255	Gossypium hirsutum	https://doi.org/10.1186/s12870-018-1523-y	Gh_D05G0369	NBI_Gossypium_hirsutum_v1.1.pep.fa|TM-1 genome NAU-NBI_v1.1|Cottongen|https://www.cottongen.org/
GhbHLH256	Gossypium hirsutum	https://doi.org/10.1186/s12870-018-1523-y	Gh_D05G0534	NBI_Gossypium_hirsutum_v1.1.pep.fa|TM-1 genome NAU-NBI_v1.1|Cottongen|https://www.cottongen.org/
GhbHLH257	Gossypium hirsutum	https://doi.org/10.1186/s12870-018-1523-y	Gh_D05G0688	NBI_Gossypium_hirsutum_v1.1.pep.fa|TM-1 genome NAU-NBI_v1.1|Cottongen|https://www.cottongen.org/
GhbHLH258	Gossypium hirsutum	https://doi.org/10.1186/s12870-018-1523-y	Gh_D05G0699	NBI_Gossypium_hirsutum_v1.1.pep.fa|TM-1 genome NAU-NBI_v1.1|Cottongen|https://www.cottongen.org/
GhbHLH259	Gossypium hirsutum	https://doi.org/10.1186/s12870-018-1523-y	Gh_D05G0789	NBI_Gossypium_hirsutum_v1.1.pep.fa|TM-1 genome NAU-NBI_v1.1|Cottongen|https://www.cottongen.org/
GhbHLH260	Gossypium hirsutum	https://doi.org/10.1186/s12870-018-1523-y	Gh_D05G0858	NBI_Gossypium_hirsutum_v1.1.pep.fa|TM-1 genome NAU-NBI_v1.1|Cottongen|https://www.cottongen.org/
GhbHLH261	Gossypium hirsutum	https://doi.org/10.1186/s12870-018-1523-y	Gh_D05G1480	NBI_Gossypium_hirsutum_v1.1.pep.fa|TM-1 genome NAU-NBI_v1.1|Cottongen|https://www.cottongen.org/
GhbHLH262	Gossypium hirsutum	https://doi.org/10.1186/s12870-018-1523-y	Gh_D05G1534	NBI_Gossypium_hirsutum_v1.1.pep.fa|TM-1 genome NAU-NBI_v1.1|Cottongen|https://www.cottongen.org/
GhbHLH263	Gossypium hirsutum	https://doi.org/10.1186/s12870-018-1523-y	Gh_D05G1594	NBI_Gossypium_hirsutum_v1.1.pep.fa|TM-1 genome NAU-NBI_v1.1|Cottongen|https://www.cottongen.org/
GhbHLH264	Gossypium hirsutum	https://doi.org/10.1186/s12870-018-1523-y	Gh_D05G1601	NBI_Gossypium_hirsutum_v1.1.pep.fa|TM-1 genome NAU-NBI_v1.1|Cottongen|https://www.cottongen.org/
GhbHLH265	Gossypium hirsutum	https://doi.org/10.1186/s12870-018-1523-y	Gh_D05G1827	NBI_Gossypium_hirsutum_v1.1.pep.fa|TM-1 genome NAU-NBI_v1.1|Cottongen|https://www.cottongen.org/
GhbHLH266	Gossypium hirsutum	https://doi.org/10.1186/s12870-018-1523-y	Gh_D05G1949	NBI_Gossypium_hirsutum_v1.1.pep.fa|TM-1 genome NAU-NBI_v1.1|Cottongen|https://www.cottongen.org/
GhbHLH267	Gossypium hirsutum	https://doi.org/10.1186/s12870-018-1523-y	Gh_D05G1958	NBI_Gossypium_hirsutum_v1.1.pep.fa|TM-1 genome NAU-NBI_v1.1|Cottongen|https://www.cottongen.org/
GhbHLH268	Gossypium hirsutum	https://doi.org/10.1186/s12870-018-1523-y	Gh_D05G2013	NBI_Gossypium_hirsutum_v1.1.pep.fa|TM-1 genome NAU-NBI_v1.1|Cottongen|https://www.cottongen.org/
GhbHLH269	Gossypium hirsutum	https://doi.org/10.1186/s12870-018-1523-y	Gh_D05G2112	NBI_Gossypium_hirsutum_v1.1.pep.fa|TM-1 genome NAU-NBI_v1.1|Cottongen|https://www.cottongen.org/
GhbHLH270	Gossypium hirsutum	https://doi.org/10.1186/s12870-018-1523-y	Gh_D05G2140	NBI_Gossypium_hirsutum_v1.1.pep.fa|TM-1 genome NAU-NBI_v1.1|Cottongen|https://www.cottongen.org/
GhbHLH271	Gossypium hirsutum	https://doi.org/10.1186/s12870-018-1523-y	Gh_D05G2531	NBI_Gossypium_hirsutum_v1.1.pep.fa|TM-1 genome NAU-NBI_v1.1|Cottongen|https://www.cottongen.org/
GhbHLH272	Gossypium hirsutum	https://doi.org/10.1186/s12870-018-1523-y	Gh_D05G2532	NBI_Gossypium_hirsutum_v1.1.pep.fa|TM-1 genome NAU-NBI_v1.1|Cottongen|https://www.cottongen.org/
GhbHLH273	Gossypium hirsutum	https://doi.org/10.1186/s12870-018-1523-y	Gh_D05G2928	NBI_Gossypium_hirsutum_v1.1.pep.fa|TM-1 genome NAU-NBI_v1.1|Cottongen|https://www.cottongen.org/
GhbHLH274	Gossypium hirsutum	https://doi.org/10.1186/s12870-018-1523-y	Gh_D05G2954	NBI_Gossypium_hirsutum_v1.1.pep.fa|TM-1 genome NAU-NBI_v1.1|Cottongen|https://www.cottongen.org/
GhbHLH275	Gossypium hirsutum	https://doi.org/10.1186/s12870-018-1523-y	Gh_D05G3213	NBI_Gossypium_hirsutum_v1.1.pep.fa|TM-1 genome NAU-NBI_v1.1|Cottongen|https://www.cottongen.org/
GhbHLH276	Gossypium hirsutum	https://doi.org/10.1186/s12870-018-1523-y	Gh_D05G3503	NBI_Gossypium_hirsutum_v1.1.pep.fa|TM-1 genome NAU-NBI_v1.1|Cottongen|https://www.cottongen.org/
GhbHLH277	Gossypium hirsutum	https://doi.org/10.1186/s12870-018-1523-y	Gh_D05G3774	NBI_Gossypium_hirsutum_v1.1.pep.fa|TM-1 genome NAU-NBI_v1.1|Cottongen|https://www.cottongen.org/
GhbHLH278	Gossypium hirsutum	https://doi.org/10.1186/s12870-018-1523-y	Gh_D05G3821	NBI_Gossypium_hirsutum_v1.1.pep.fa|TM-1 genome NAU-NBI_v1.1|Cottongen|https://www.cottongen.org/
GhbHLH279	Gossypium hirsutum	https://doi.org/10.1186/s12870-018-1523-y	Gh_D06G0034	NBI_Gossypium_hirsutum_v1.1.pep.fa|TM-1 genome NAU-NBI_v1.1|Cottongen|https://www.cottongen.org/
GhbHLH280	Gossypium hirsutum	https://doi.org/10.1186/s12870-018-1523-y	Gh_D06G0152	NBI_Gossypium_hirsutum_v1.1.pep.fa|TM-1 genome NAU-NBI_v1.1|Cottongen|https://www.cottongen.org/
GhbHLH281	Gossypium hirsutum	https://doi.org/10.1186/s12870-018-1523-y	Gh_D06G0217	NBI_Gossypium_hirsutum_v1.1.pep.fa|TM-1 genome NAU-NBI_v1.1|Cottongen|https://www.cottongen.org/
GhbHLH282	Gossypium hirsutum	https://doi.org/10.1186/s12870-018-1523-y	Gh_D06G0273	NBI_Gossypium_hirsutum_v1.1.pep.fa|TM-1 genome NAU-NBI_v1.1|Cottongen|https://www.cottongen.org/
GhbHLH283	Gossypium hirsutum	https://doi.org/10.1186/s12870-018-1523-y	Gh_D06G0622	NBI_Gossypium_hirsutum_v1.1.pep.fa|TM-1 genome NAU-NBI_v1.1|Cottongen|https://www.cottongen.org/
GhbHLH284	Gossypium hirsutum	https://doi.org/10.1186/s12870-018-1523-y	Gh_D06G1019	NBI_Gossypium_hirsutum_v1.1.pep.fa|TM-1 genome NAU-NBI_v1.1|Cottongen|https://www.cottongen.org/
GhbHLH285	Gossypium hirsutum	https://doi.org/10.1186/s12870-018-1523-y	Gh_D06G1312	NBI_Gossypium_hirsutum_v1.1.pep.fa|TM-1 genome NAU-NBI_v1.1|Cottongen|https://www.cottongen.org/
GhbHLH286	Gossypium hirsutum	https://doi.org/10.1186/s12870-018-1523-y	Gh_D06G1384	NBI_Gossypium_hirsutum_v1.1.pep.fa|TM-1 genome NAU-NBI_v1.1|Cottongen|https://www.cottongen.org/
GhbHLH287	Gossypium hirsutum	https://doi.org/10.1186/s12870-018-1523-y	Gh_D06G1739	NBI_Gossypium_hirsutum_v1.1.pep.fa|TM-1 genome NAU-NBI_v1.1|Cottongen|https://www.cottongen.org/
GhbHLH288	Gossypium hirsutum	https://doi.org/10.1186/s12870-018-1523-y	Gh_D06G1740	NBI_Gossypium_hirsutum_v1.1.pep.fa|TM-1 genome NAU-NBI_v1.1|Cottongen|https://www.cottongen.org/
GhbHLH289	Gossypium hirsutum	https://doi.org/10.1186/s12870-018-1523-y	Gh_D06G2316	NBI_Gossypium_hirsutum_v1.1.pep.fa|TM-1 genome NAU-NBI_v1.1|Cottongen|https://www.cottongen.org/
GhbHLH290	Gossypium hirsutum	https://doi.org/10.1186/s12870-018-1523-y	Gh_D07G0072	NBI_Gossypium_hirsutum_v1.1.pep.fa|TM-1 genome NAU-NBI_v1.1|Cottongen|https://www.cottongen.org/
GhbHLH291	Gossypium hirsutum	https://doi.org/10.1186/s12870-018-1523-y	Gh_D07G0141	NBI_Gossypium_hirsutum_v1.1.pep.fa|TM-1 genome NAU-NBI_v1.1|Cottongen|https://www.cottongen.org/
GhbHLH292	Gossypium hirsutum	https://doi.org/10.1186/s12870-018-1523-y	Gh_D07G0403	NBI_Gossypium_hirsutum_v1.1.pep.fa|TM-1 genome NAU-NBI_v1.1|Cottongen|https://www.cottongen.org/
GhbHLH293	Gossypium hirsutum	https://doi.org/10.1186/s12870-018-1523-y	Gh_D07G0480	NBI_Gossypium_hirsutum_v1.1.pep.fa|TM-1 genome NAU-NBI_v1.1|Cottongen|https://www.cottongen.org/
GhbHLH294	Gossypium hirsutum	https://doi.org/10.1186/s12870-018-1523-y	Gh_D07G0665	NBI_Gossypium_hirsutum_v1.1.pep.fa|TM-1 genome NAU-NBI_v1.1|Cottongen|https://www.cottongen.org/
GhbHLH295	Gossypium hirsutum	https://doi.org/10.1186/s12870-018-1523-y	Gh_D07G0698	NBI_Gossypium_hirsutum_v1.1.pep.fa|TM-1 genome NAU-NBI_v1.1|Cottongen|https://www.cottongen.org/
GhbHLH296	Gossypium hirsutum	https://doi.org/10.1186/s12870-018-1523-y	Gh_D07G0897	NBI_Gossypium_hirsutum_v1.1.pep.fa|TM-1 genome NAU-NBI_v1.1|Cottongen|https://www.cottongen.org/
GhbHLH297	Gossypium hirsutum	https://doi.org/10.1186/s12870-018-1523-y	Gh_D07G1303	NBI_Gossypium_hirsutum_v1.1.pep.fa|TM-1 genome NAU-NBI_v1.1|Cottongen|https://www.cottongen.org/
GhbHLH298	Gossypium hirsutum	https://doi.org/10.1186/s12870-018-1523-y	Gh_D07G1340	NBI_Gossypium_hirsutum_v1.1.pep.fa|TM-1 genome NAU-NBI_v1.1|Cottongen|https://www.cottongen.org/
GhbHLH299	Gossypium hirsutum	https://doi.org/10.1186/s12870-018-1523-y	Gh_D07G1543	NBI_Gossypium_hirsutum_v1.1.pep.fa|TM-1 genome NAU-NBI_v1.1|Cottongen|https://www.cottongen.org/
GhbHLH301	Gossypium hirsutum	https://doi.org/10.1186/s12870-018-1523-y	Gh_D07G1712	NBI_Gossypium_hirsutum_v1.1.pep.fa|TM-1 genome NAU-NBI_v1.1|Cottongen|https://www.cottongen.org/
GhbHLH302	Gossypium hirsutum	https://doi.org/10.1186/s12870-018-1523-y	Gh_D07G1955	NBI_Gossypium_hirsutum_v1.1.pep.fa|TM-1 genome NAU-NBI_v1.1|Cottongen|https://www.cottongen.org/
GhbHLH303	Gossypium hirsutum	https://doi.org/10.1186/s12870-018-1523-y	Gh_D07G2005	NBI_Gossypium_hirsutum_v1.1.pep.fa|TM-1 genome NAU-NBI_v1.1|Cottongen|https://www.cottongen.org/
GhbHLH304	Gossypium hirsutum	https://doi.org/10.1186/s12870-018-1523-y	Gh_D07G2050	NBI_Gossypium_hirsutum_v1.1.pep.fa|TM-1 genome NAU-NBI_v1.1|Cottongen|https://www.cottongen.org/
GhbHLH305	Gossypium hirsutum	https://doi.org/10.1186/s12870-018-1523-y	Gh_D07G2121	NBI_Gossypium_hirsutum_v1.1.pep.fa|TM-1 genome NAU-NBI_v1.1|Cottongen|https://www.cottongen.org/
GhbHLH306	Gossypium hirsutum	https://doi.org/10.1186/s12870-018-1523-y	Gh_D07G2149	NBI_Gossypium_hirsutum_v1.1.pep.fa|TM-1 genome NAU-NBI_v1.1|Cottongen|https://www.cottongen.org/
GhbHLH307	Gossypium hirsutum	https://doi.org/10.1186/s12870-018-1523-y	Gh_D07G2183	NBI_Gossypium_hirsutum_v1.1.pep.fa|TM-1 genome NAU-NBI_v1.1|Cottongen|https://www.cottongen.org/
GhbHLH308	Gossypium hirsutum	https://doi.org/10.1186/s12870-018-1523-y	Gh_D07G2352	NBI_Gossypium_hirsutum_v1.1.pep.fa|TM-1 genome NAU-NBI_v1.1|Cottongen|https://www.cottongen.org/
GhbHLH309	Gossypium hirsutum	https://doi.org/10.1186/s12870-018-1523-y	Gh_D07G2371	NBI_Gossypium_hirsutum_v1.1.pep.fa|TM-1 genome NAU-NBI_v1.1|Cottongen|https://www.cottongen.org/
GhbHLH310	Gossypium hirsutum	https://doi.org/10.1186/s12870-018-1523-y	Gh_D07G2426	NBI_Gossypium_hirsutum_v1.1.pep.fa|TM-1 genome NAU-NBI_v1.1|Cottongen|https://www.cottongen.org/
GhbHLH311	Gossypium hirsutum	https://doi.org/10.1186/s12870-018-1523-y	Gh_D08G0317	NBI_Gossypium_hirsutum_v1.1.pep.fa|TM-1 genome NAU-NBI_v1.1|Cottongen|https://www.cottongen.org/
GhbHLH312	Gossypium hirsutum	https://doi.org/10.1186/s12870-018-1523-y	Gh_D08G0565	NBI_Gossypium_hirsutum_v1.1.pep.fa|TM-1 genome NAU-NBI_v1.1|Cottongen|https://www.cottongen.org/
GhbHLH313	Gossypium hirsutum	https://doi.org/10.1186/s12870-018-1523-y	Gh_D08G0646	NBI_Gossypium_hirsutum_v1.1.pep.fa|TM-1 genome NAU-NBI_v1.1|Cottongen|https://www.cottongen.org/
GhbHLH314	Gossypium hirsutum	https://doi.org/10.1186/s12870-018-1523-y	Gh_D08G0666	NBI_Gossypium_hirsutum_v1.1.pep.fa|TM-1 genome NAU-NBI_v1.1|Cottongen|https://www.cottongen.org/
GhbHLH315	Gossypium hirsutum	https://doi.org/10.1186/s12870-018-1523-y	Gh_D08G1175	NBI_Gossypium_hirsutum_v1.1.pep.fa|TM-1 genome NAU-NBI_v1.1|Cottongen|https://www.cottongen.org/
GhbHLH316	Gossypium hirsutum	https://doi.org/10.1186/s12870-018-1523-y	Gh_D08G1185	NBI_Gossypium_hirsutum_v1.1.pep.fa|TM-1 genome NAU-NBI_v1.1|Cottongen|https://www.cottongen.org/
GhbHLH317	Gossypium hirsutum	https://doi.org/10.1186/s12870-018-1523-y	Gh_D08G1374	NBI_Gossypium_hirsutum_v1.1.pep.fa|TM-1 genome NAU-NBI_v1.1|Cottongen|https://www.cottongen.org/
GhbHLH318	Gossypium hirsutum	https://doi.org/10.1186/s12870-018-1523-y	Gh_D08G1707	NBI_Gossypium_hirsutum_v1.1.pep.fa|TM-1 genome NAU-NBI_v1.1|Cottongen|https://www.cottongen.org/
GhbHLH319	Gossypium hirsutum	https://doi.org/10.1186/s12870-018-1523-y	Gh_D08G1966	NBI_Gossypium_hirsutum_v1.1.pep.fa|TM-1 genome NAU-NBI_v1.1|Cottongen|https://www.cottongen.org/
GhbHLH320	Gossypium hirsutum	https://doi.org/10.1186/s12870-018-1523-y	Gh_D08G1998	NBI_Gossypium_hirsutum_v1.1.pep.fa|TM-1 genome NAU-NBI_v1.1|Cottongen|https://www.cottongen.org/
GhbHLH321	Gossypium hirsutum	https://doi.org/10.1186/s12870-018-1523-y	Gh_D08G2028	NBI_Gossypium_hirsutum_v1.1.pep.fa|TM-1 genome NAU-NBI_v1.1|Cottongen|https://www.cottongen.org/
GhbHLH322	Gossypium hirsutum	https://doi.org/10.1186/s12870-018-1523-y	Gh_D08G2242	NBI_Gossypium_hirsutum_v1.1.pep.fa|TM-1 genome NAU-NBI_v1.1|Cottongen|https://www.cottongen.org/
GhbHLH323	Gossypium hirsutum	https://doi.org/10.1186/s12870-018-1523-y	Gh_D09G0072	NBI_Gossypium_hirsutum_v1.1.pep.fa|TM-1 genome NAU-NBI_v1.1|Cottongen|https://www.cottongen.org/
GhbHLH324	Gossypium hirsutum	https://doi.org/10.1186/s12870-018-1523-y	Gh_D09G0180	NBI_Gossypium_hirsutum_v1.1.pep.fa|TM-1 genome NAU-NBI_v1.1|Cottongen|https://www.cottongen.org/
GhbHLH325	Gossypium hirsutum	https://doi.org/10.1186/s12870-018-1523-y	Gh_D09G0182	NBI_Gossypium_hirsutum_v1.1.pep.fa|TM-1 genome NAU-NBI_v1.1|Cottongen|https://www.cottongen.org/
GhbHLH326	Gossypium hirsutum	https://doi.org/10.1186/s12870-018-1523-y	Gh_D09G0484	NBI_Gossypium_hirsutum_v1.1.pep.fa|TM-1 genome NAU-NBI_v1.1|Cottongen|https://www.cottongen.org/
GhbHLH327	Gossypium hirsutum	https://doi.org/10.1186/s12870-018-1523-y	Gh_D09G0518	NBI_Gossypium_hirsutum_v1.1.pep.fa|TM-1 genome NAU-NBI_v1.1|Cottongen|https://www.cottongen.org/
GhbHLH328	Gossypium hirsutum	https://doi.org/10.1186/s12870-018-1523-y	Gh_D09G0684	NBI_Gossypium_hirsutum_v1.1.pep.fa|TM-1 genome NAU-NBI_v1.1|Cottongen|https://www.cottongen.org/
GhbHLH329	Gossypium hirsutum	https://doi.org/10.1186/s12870-018-1523-y	Gh_D09G0859	NBI_Gossypium_hirsutum_v1.1.pep.fa|TM-1 genome NAU-NBI_v1.1|Cottongen|https://www.cottongen.org/
GhbHLH330	Gossypium hirsutum	https://doi.org/10.1186/s12870-018-1523-y	Gh_D09G0966	NBI_Gossypium_hirsutum_v1.1.pep.fa|TM-1 genome NAU-NBI_v1.1|Cottongen|https://www.cottongen.org/
GhbHLH331	Gossypium hirsutum	https://doi.org/10.1186/s12870-018-1523-y	Gh_D09G1014	NBI_Gossypium_hirsutum_v1.1.pep.fa|TM-1 genome NAU-NBI_v1.1|Cottongen|https://www.cottongen.org/
GhbHLH332	Gossypium hirsutum	https://doi.org/10.1186/s12870-018-1523-y	Gh_D09G1180	NBI_Gossypium_hirsutum_v1.1.pep.fa|TM-1 genome NAU-NBI_v1.1|Cottongen|https://www.cottongen.org/
GhbHLH333	Gossypium hirsutum	https://doi.org/10.1186/s12870-018-1523-y	Gh_D09G1183	NBI_Gossypium_hirsutum_v1.1.pep.fa|TM-1 genome NAU-NBI_v1.1|Cottongen|https://www.cottongen.org/
GhbHLH334	Gossypium hirsutum	https://doi.org/10.1186/s12870-018-1523-y	Gh_D09G1679	NBI_Gossypium_hirsutum_v1.1.pep.fa|TM-1 genome NAU-NBI_v1.1|Cottongen|https://www.cottongen.org/
GhbHLH335	Gossypium hirsutum	https://doi.org/10.1186/s12870-018-1523-y	Gh_D09G1697	NBI_Gossypium_hirsutum_v1.1.pep.fa|TM-1 genome NAU-NBI_v1.1|Cottongen|https://www.cottongen.org/
GhbHLH336	Gossypium hirsutum	https://doi.org/10.1186/s12870-018-1523-y	Gh_D09G1771	NBI_Gossypium_hirsutum_v1.1.pep.fa|TM-1 genome NAU-NBI_v1.1|Cottongen|https://www.cottongen.org/
GhbHLH337	Gossypium hirsutum	https://doi.org/10.1186/s12870-018-1523-y	Gh_D09G1895	NBI_Gossypium_hirsutum_v1.1.pep.fa|TM-1 genome NAU-NBI_v1.1|Cottongen|https://www.cottongen.org/
GhbHLH338	Gossypium hirsutum	https://doi.org/10.1186/s12870-018-1523-y	Gh_D09G1900	NBI_Gossypium_hirsutum_v1.1.pep.fa|TM-1 genome NAU-NBI_v1.1|Cottongen|https://www.cottongen.org/
GhbHLH339	Gossypium hirsutum	https://doi.org/10.1186/s12870-018-1523-y	Gh_D09G2157	NBI_Gossypium_hirsutum_v1.1.pep.fa|TM-1 genome NAU-NBI_v1.1|Cottongen|https://www.cottongen.org/
GhbHLH340	Gossypium hirsutum	https://doi.org/10.1186/s12870-018-1523-y	Gh_D09G2368	NBI_Gossypium_hirsutum_v1.1.pep.fa|TM-1 genome NAU-NBI_v1.1|Cottongen|https://www.cottongen.org/
GhbHLH341	Gossypium hirsutum	https://doi.org/10.1186/s12870-018-1523-y	Gh_D09G2423	NBI_Gossypium_hirsutum_v1.1.pep.fa|TM-1 genome NAU-NBI_v1.1|Cottongen|https://www.cottongen.org/
GhbHLH342	Gossypium hirsutum	https://doi.org/10.1186/s12870-018-1523-y	Gh_D10G0179	NBI_Gossypium_hirsutum_v1.1.pep.fa|TM-1 genome NAU-NBI_v1.1|Cottongen|https://www.cottongen.org/
GhbHLH343	Gossypium hirsutum	https://doi.org/10.1186/s12870-018-1523-y	Gh_D10G0181	NBI_Gossypium_hirsutum_v1.1.pep.fa|TM-1 genome NAU-NBI_v1.1|Cottongen|https://www.cottongen.org/
GhbHLH344	Gossypium hirsutum	https://doi.org/10.1186/s12870-018-1523-y	Gh_D10G0240	NBI_Gossypium_hirsutum_v1.1.pep.fa|TM-1 genome NAU-NBI_v1.1|Cottongen|https://www.cottongen.org/
GhbHLH345	Gossypium hirsutum	https://doi.org/10.1186/s12870-018-1523-y	Gh_D10G0295	NBI_Gossypium_hirsutum_v1.1.pep.fa|TM-1 genome NAU-NBI_v1.1|Cottongen|https://www.cottongen.org/
GhbHLH346	Gossypium hirsutum	https://doi.org/10.1186/s12870-018-1523-y	Gh_D10G0600	NBI_Gossypium_hirsutum_v1.1.pep.fa|TM-1 genome NAU-NBI_v1.1|Cottongen|https://www.cottongen.org/
GhbHLH347	Gossypium hirsutum	https://doi.org/10.1186/s12870-018-1523-y	Gh_D10G0646	NBI_Gossypium_hirsutum_v1.1.pep.fa|TM-1 genome NAU-NBI_v1.1|Cottongen|https://www.cottongen.org/
GhbHLH348	Gossypium hirsutum	https://doi.org/10.1186/s12870-018-1523-y	Gh_D10G0984	NBI_Gossypium_hirsutum_v1.1.pep.fa|TM-1 genome NAU-NBI_v1.1|Cottongen|https://www.cottongen.org/
GhbHLH349	Gossypium hirsutum	https://doi.org/10.1186/s12870-018-1523-y	Gh_D10G1033	NBI_Gossypium_hirsutum_v1.1.pep.fa|TM-1 genome NAU-NBI_v1.1|Cottongen|https://www.cottongen.org/
GhbHLH350	Gossypium hirsutum	https://doi.org/10.1186/s12870-018-1523-y	Gh_D10G1206	NBI_Gossypium_hirsutum_v1.1.pep.fa|TM-1 genome NAU-NBI_v1.1|Cottongen|https://www.cottongen.org/
GhbHLH351	Gossypium hirsutum	https://doi.org/10.1186/s12870-018-1523-y	Gh_D10G1288	NBI_Gossypium_hirsutum_v1.1.pep.fa|TM-1 genome NAU-NBI_v1.1|Cottongen|https://www.cottongen.org/
GhbHLH352	Gossypium hirsutum	https://doi.org/10.1186/s12870-018-1523-y	Gh_D10G1331	NBI_Gossypium_hirsutum_v1.1.pep.fa|TM-1 genome NAU-NBI_v1.1|Cottongen|https://www.cottongen.org/
GhbHLH353	Gossypium hirsutum	https://doi.org/10.1186/s12870-018-1523-y	Gh_D10G1411	NBI_Gossypium_hirsutum_v1.1.pep.fa|TM-1 genome NAU-NBI_v1.1|Cottongen|https://www.cottongen.org/
[truncated: 2,553 more rows]
